# Supplementary material for: Family matters: the role of parents in adolescent motivation and exercise promotion
Source: Front Pediatr. 2026 Jan 30;13:1641507. doi: 10.3389/fped.2025.1641507 (PMC12901462; doi:10.3389/fped.2025.1641507)
Supplement: Supplementary file 1 [file Table1.xlsx]

## Sheet: MOT
gender	school	grade	PEH1	PEH2	PEH3	EB1	EB2	EB3	MO1	MO2	MO3	MO4	MO5	MO6	MO7	MO8	MO9	MO10	MO11	MO12	MO13	MO14	MO15	MO16	MO17	MO18	MOT1	MOT2	MOT3	MOT4	MOT5	MOT6
1	1	3	5	5	5	5	5	5	5	5	5	5	5	5	5	5	5	5	5	5	5	5	5	5	5	5	5	5	5	5	5	5
1	1	1	5	3	5	2	3	5	4	3	4	4	4	3	4	4	3	4	4	3	3	3	3	4	4	4	3	3	4	4	4	4
1	1	1	2	1	1	3	3	2	5	5	5	5	5	5	5	5	5	5	5	5	5	5	5	5	5	5	5	5	5	5	5	5
2	1	3	3	4	2	2	2	2	4	4	3	4	4	3	3	4	4	4	4	4	4	4	4	4	4	4	3.66667	4	4	4	3.33333	4
1	1	1	1	1	1	1	3	5	5	5	5	5	5	5	5	5	3	5	2	5	2	2	5	5	4	3	3	4.33333	5	5	5	4
2	1	4	3	1	1	2	2	2	5	3	3	4	5	4	3	5	5	5	5	5	5	5	5	5	5	5	4.66667	4.33333	5	4.66667	3.66667	5
1	1	1	5	4	5	3	4	5	5	5	5	5	5	5	5	5	5	5	5	5	5	5	5	5	5	2	5	5	5	5	5	4
2	1	1	2	1	2	4	4	5	4	4	4	4	5	4	4	5	3	4	3	4	4	4	4	4	4	4	4	3.66667	4.66667	4	4	4
2	1	1	5	3	2	5	3	5	5	5	1	5	5	5	5	5	5	5	5	5	5	5	5	5	5	5	5	5	5	5	3.66667	5
1	1	1	1	1	1	2	3	4	5	2	1	5	5	1	1	5	1	5	3	4	2	3	3	3	5	4	2	2.33333	5	5	2.33333	4
2	3	1	1	3	1	4	5	4	4	4	2	4	5	1	2	1	5	5	5	5	1	4	2	2	3	1	2	4.66667	3.66667	4.33333	3	2
2	1	1	4	4	4	4	4	4	4	5	2	5	2	5	2	3	5	5	1	4	4	5	2	4	4	2	4.66667	4.66667	3.33333	4.66667	3	3.33333
2	1	1	5	5	2	4	4	5	5	5	5	5	3	5	5	3	5	5	4	5	3	5	5	1	1	4	4.33333	5	3.66667	5	5	2
2	1	1	3	4	4	4	3	2	4	4	4	4	4	4	4	4	4	4	4	4	4	4	4	4	4	5	4	4	4	4	4	4.33333
2	1	2	5	5	5	5	5	5	5	4	4	5	4	5	4	5	5	5	2	3	3	3	5	5	5	2	3.66667	4	4.66667	5	4.33333	4
1	1	2	2	2	5	3	2	3	1	1	1	1	1	1	1	1	1	1	1	1	1	1	1	1	1	1	1	1	1	1	1	1
1	1	1	5	4	5	4	5	4	5	4	1	5	3	5	2	2	3	5	2	5	2	4	2	4	2	1	3.66667	4	3.33333	5	2.66667	2.33333
2	1	2	4	2	2	5	5	3	5	5	3	5	5	4	3	5	4	5	3	4	4	4	4	3	3	4	4	4.33333	5	5	3.66667	3.33333
1	1	2	2	3	2	2	3	2	5	5	3	5	5	5	5	3	5	5	3	5	5	5	5	4	5	4	5	5	4.33333	5	4.33333	4.33333
1	1	2	1	5	3	3	5	3	5	2	3	4	5	3	3	4	5	5	4	2	3	3	3	5	3	3	3	3	4.66667	4.66667	3.66667	3.66667
1	1	2	4	2	5	5	5	3	5	3	1	5	4	3	3	4	4	4	4	4	4	4	4	4	4	4	3.66667	3.66667	4	4.66667	2.66667	4
2	1	2	4	3	2	2	2	3	5	4	5	5	5	3	3	5	3	5	5	3	3	3	3	5	5	5	3	3.33333	5	5	4.33333	5
1	1	2	5	3	3	4	3	5	4	4	4	5	4	4	4	4	4	4	4	4	4	4	4	4	4	4	4	4	4	4.33333	4	4
2	1	1	3	2	4	1	4	2	3	3	3	5	2	3	2	2	2	4	2	2	2	2	2	2	2	4	2.33333	2.33333	2.66667	4	3	2.66667
1	1	3	2	1	1	3	2	3	4	4	3	4	3	4	3	3	4	4	3	4	3	4	3	4	4	3	3.66667	4	3.33333	4	3.33333	3.66667
1	1	4	4	2	2	4	3	3	4	4	3	4	3	5	4	4	4	4	3	4	4	4	4	4	5	5	4.33333	4	3.66667	4	3.66667	4.66667
2	1	1	4	4	3	3	4	4	4	4	4	4	3	3	3	5	3	4	3	3	3	3	4	4	4	4	3	3.33333	4	4	3.66667	4
1	1	1	2	3	1	1	1	4	4	2	2	4	2	3	2	2	3	4	2	4	2	2	2	4	2	4	2.33333	3	2.66667	4	2.66667	3.33333
1	1	1	4	2	4	4	4	4	5	3	2	5	5	4	4	5	3	5	4	3	4	3	4	4	5	5	3.66667	3	5	5	3.66667	4.66667
1	1	4	1	3	1	4	5	4	4	4	4	4	4	4	4	4	4	4	4	4	4	4	4	4	4	4	4	4	4	4	4	4
2	1	1	5	4	3	3	4	4	4	4	5	5	4	5	5	4	4	5	4	4	4	5	3	4	4	4	4.66667	4	4.33333	4.66667	5	4
2	1	4	3	3	2	2	2	3	4	3	4	4	3	4	4	4	3	4	3	4	3	3	4	5	5	5	3.33333	3.33333	3.66667	4	4	5
2	1	2	1	5	2	1	3	3	5	1	4	5	1	1	2	5	2	5	2	2	2	2	2	2	5	2	1.66667	1.66667	3.66667	5	3.66667	3
1	1	3	2	1	1	2	2	2	2	3	5	3	2	2	2	2	2	2	2	2	2	2	2	4	2	4	2	2.33333	2	2.33333	3	3.33333
1	1	2	3	3	1	3	2	3	4	1	5	4	1	5	1	1	4	5	1	5	3	3	1	1	1	1	3.66667	3.33333	2.33333	4.33333	3.66667	1
1	1	4	4	3	2	3	3	4	5	5	5	5	5	5	5	5	5	5	5	5	3	5	5	5	5	3	4.33333	5	5	5	5	4.33333
2	1	2	4	4	3	2	4	4	4	5	5	5	5	5	5	5	4	5	4	3	3	3	4	5	5	2	3.66667	4	5	4.66667	5	4
2	1	2	5	5	1	1	3	5	4	3	3	4	4	3	3	4	4	4	4	4	4	3	4	4	4	5	3.33333	3.66667	4	4	3.33333	4.33333
2	1	4	4	3	2	2	2	4	5	4	5	5	3	4	5	5	5	5	3	5	1	3	4	4	5	5	2.66667	4.66667	4.33333	5	5	4.66667
1	1	4	4	4	2	2	2	3	5	5	5	5	5	5	5	5	5	5	5	5	5	5	5	5	5	5	5	5	5	5	5	5
1	1	4	5	5	2	3	3	5	3	3	4	4	3	3	4	4	3	4	3	4	3	3	4	5	3	4	3	3.33333	3.66667	3.66667	4	4
1	1	2	3	5	2	3	2	4	5	5	5	5	5	5	5	5	5	5	5	5	5	5	5	5	5	4	5	5	5	5	5	4.66667
1	1	1	4	4	4	3	4	4	4	4	4	5	3	3	3	4	4	4	3	4	3	4	4	4	2	4	3.33333	4	3.66667	4.33333	3.66667	3.33333
1	1	3	2	1	3	1	2	2	3	3	5	5	3	1	1	1	3	3	3	3	3	3	3	3	3	3	2.33333	3	2.33333	3.66667	3	3
2	1	4	4	4	2	1	2	5	4	4	3	4	2	4	3	3	3	4	3	5	3	4	3	5	5	5	3.66667	4	3	4	3.33333	5
1	1	4	4	3	2	2	2	3	5	5	4	5	5	5	4	5	5	5	4	5	5	5	5	5	5	5	5	5	5	5	4.33333	5
1	1	4	5	4	5	4	5	4	5	5	5	5	5	4	5	5	5	5	5	5	5	5	5	5	3	4	4.66667	5	5	5	5	4
2	1	2	1	5	3	1	3	3	5	2	2	5	2	2	2	5	2	2	2	2	2	2	2	2	4	2	2	2	3	4	2	2.66667
2	1	4	5	4	5	2	4	5	4	4	3	5	2	5	2	5	4	4	1	5	2	5	2	3	5	5	4	4.33333	3.66667	4.33333	3	4.33333
1	1	4	3	5	4	4	3	3	4	4	4	4	4	4	4	3	4	4	3	4	4	4	4	4	4	4	4	4	3.66667	4	4	4
1	1	2	4	3	3	2	4	5	5	5	5	5	5	5	5	5	5	5	4	5	5	5	5	5	5	5	5	5	5	5	5	5
1	3	3	4	2	2	3	3	3	4	4	2	4	3	4	3	3	3	3	3	4	3	4	3	3	3	3	3.66667	3.66667	3	3.66667	2.66667	3
1	3	3	5	3	5	4	5	5	4	3	3	4	4	4	3	5	3	4	3	4	3	3	4	4	3	4	3.33333	3.33333	4.33333	4	3.33333	3.66667
1	3	3	5	5	5	3	5	3	5	5	5	5	5	5	5	5	5	5	5	5	5	5	5	5	5	5	5	5	5	5	5	5
2	3	3	5	2	5	1	5	2	5	3	1	5	5	2	1	5	1	5	4	1	1	1	1	4	3	3	1.33333	1.66667	5	5	2.33333	3.33333
2	1	1	3	5	2	1	3	3	5	5	5	5	4	5	4	5	4	4	4	4	3	4	4	2	2	1	4	4.33333	4.33333	4.66667	4.33333	1.66667
1	1	1	5	3	2	3	3	4	5	5	5	5	5	5	5	5	5	5	5	5	5	5	5	5	5	5	5	5	5	5	5	5
1	3	3	5	5	3	3	3	4	4	4	4	5	3	4	4	4	4	4	3	4	4	4	3	4	4	4	4	4	3.66667	4.33333	4	4
1	1	1	5	2	2	3	5	4	1	3	5	4	2	2	4	3	2	3	3	3	3	3	3	4	4	3	2.66667	2.66667	2.66667	2.66667	4	3.66667
2	3	3	4	2	2	3	4	3	4	4	5	4	3	3	2	3	4	5	2	3	3	2	4	4	1	1	2.66667	3.66667	3.66667	4.33333	4	2
1	3	3	3	4	3	2	3	3	5	5	5	5	3	5	5	3	4	5	3	5	3	4	5	5	2	3	4	4.66667	3.66667	5	5	3.33333
1	1	2	5	5	4	2	4	5	5	5	5	5	5	5	5	5	5	5	5	5	5	5	5	5	5	5	5	5	5	5	5	5
2	1	2	3	5	2	2	3	3	5	3	3	5	1	3	2	5	4	5	3	3	3	3	3	5	3	5	3	3.33333	3.66667	5	3.33333	4.33333
1	1	2	3	1	1	1	2	3	1	4	4	4	4	4	4	4	4	4	4	4	4	4	4	4	4	4	4	4	4	3	4	4
2	3	3	4	4	3	2	4	4	5	4	2	5	2	5	2	4	2	5	2	4	4	4	4	4	4	5	4.33333	3.33333	3.66667	5	3	4.33333
2	3	3	4	5	3	3	3	4	5	5	4	5	4	5	4	5	5	5	4	5	5	4	4	4	4	4	4.66667	5	4.66667	5	4.33333	4
1	1	3	5	5	5	5	5	5	5	5	5	5	5	5	5	5	5	5	5	5	5	5	5	5	5	5	5	5	5	5	5	5
1	1	2	1	2	2	4	5	4	5	4	4	4	4	4	2	4	5	5	4	4	3	3	5	5	1	2	3.33333	4.33333	4.33333	4.66667	3.66667	2.66667
2	3	3	4	2	2	2	2	4	5	4	3	5	5	3	4	5	4	5	4	5	4	4	4	5	5	5	3.66667	4.33333	5	5	4	5
1	1	4	5	4	5	2	2	5	5	5	5	5	5	4	5	4	4	4	4	5	3	3	3	5	2	3	3.33333	4.66667	4.33333	4.66667	4.66667	3.33333
2	1	2	4	2	2	1	3	3	5	5	5	5	2	4	4	3	3	5	1	5	3	4	3	4	4	4	3.66667	4.33333	3.33333	5	4.66667	4
2	1	4	5	3	2	1	1	5	1	1	1	1	1	5	1	1	1	1	1	1	1	1	1	5	5	4	2.33333	1	1	1	1	4.66667
2	3	3	5	3	4	2	2	4	5	5	5	5	5	5	5	5	2	5	5	5	2	2	4	4	4	4	3	4	5	5	5	4
2	1	1	5	4	3	3	3	3	5	5	5	5	5	5	5	5	5	5	5	5	5	5	5	5	5	5	5	5	5	5	5	5
1	1	3	5	5	5	5	5	5	1	1	1	1	1	1	1	1	1	1	1	1	1	1	1	1	1	1	1	1	1	1	1	1
2	3	3	3	3	2	2	4	5	4	4	4	4	4	4	4	4	4	4	4	4	4	4	4	4	4	5	4	4	4	4	4	4.33333
1	3	3	5	2	2	1	3	3	3	3	3	4	1	1	1	4	1	1	1	4	1	1	1	4	4	4	1	2.66667	2	2.66667	1.66667	4
1	1	3	4	2	2	4	5	2	4	4	2	4	1	3	2	1	4	5	2	1	1	3	3	3	2	4	2.33333	3	2.33333	4.33333	3	3
2	1	2	1	1	1	1	2	3	5	5	5	5	4	5	5	5	4	5	3	4	4	5	5	5	3	5	4.66667	4.33333	4.66667	5	5	4.33333
1	1	1	5	5	4	2	2	4	5	5	5	5	5	5	5	5	5	5	4	5	5	3	3	5	5	5	4.33333	5	5	5	5	5
2	1	1	1	1	1	4	3	5	3	4	5	3	3	3	3	3	3	3	3	3	3	3	3	4	5	2	3	3.33333	3	3	3.66667	3.66667
1	3	2	4	3	4	3	4	5	5	5	5	5	4	5	4	3	5	5	4	5	4	5	4	5	4	3	4.66667	5	4	5	4.66667	4
2	1	2	5	3	4	4	3	4	5	5	2	5	5	5	2	5	5	5	5	5	5	5	5	5	5	5	5	5	5	5	3	5
1	3	2	3	2	1	2	3	3	4	4	4	4	4	4	4	4	4	4	4	4	4	4	4	4	4	4	4	4	4	4	4	4
2	1	4	3	5	4	4	4	4	3	3	3	3	3	3	3	4	4	3	3	4	3	3	3	3	3	4	3	3.66667	3.33333	3	3	3.33333
2	3	3	5	3	3	2	4	4	4	4	4	5	3	4	3	3	4	4	3	4	3	4	4	4	4	4	3.66667	4	3.33333	4.33333	3.66667	4
2	1	2	4	3	5	4	5	5	4	4	2	5	1	5	1	1	4	5	2	5	4	5	2	5	2	4	4.66667	4.33333	2.33333	4.66667	2.66667	3.66667
1	3	2	5	5	4	4	4	2	4	4	4	4	4	3	3	5	4	4	4	4	3	3	3	3	3	3	3	4	4.33333	4	3.66667	3
1	1	3	5	2	2	3	3	2	4	4	4	4	4	4	4	4	3	4	4	4	2	3	3	4	4	4	3	3.66667	4	4	4	4
1	3	2	1	2	1	5	4	5	4	4	3	5	2	4	4	5	5	4	3	5	5	5	5	5	5	5	4.66667	4.66667	3.66667	4.33333	3.66667	5
1	1	4	5	4	2	2	2	3	4	2	2	4	2	2	2	3	2	4	2	2	2	2	2	5	4	4	2	2	3	4	2.66667	4.33333
2	1	2	2	2	5	4	5	4	5	5	5	5	5	4	5	5	4	5	5	4	4	4	4	5	4	4	4	4.33333	5	5	5	4.33333
1	3	3	1	1	1	2	3	5	4	4	3	4	3	2	2	2	2	4	3	3	2	2	2	4	4	2	2	3	3	4	3	3.33333
2	1	3	3	3	3	3	3	4	4	3	3	5	4	3	3	4	3	4	3	4	2	3	3	3	4	3	2.66667	3.33333	4	4.33333	3.33333	3.33333
1	3	3	5	4	5	4	5	3	5	5	5	5	5	5	5	5	5	5	5	5	5	5	5	5	5	5	5	5	5	5	5	5
2	3	3	5	4	3	3	4	4	5	5	4	5	5	5	4	5	5	5	5	5	4	5	4	4	4	3	4.66667	5	5	5	4.33333	3.66667
1	3	3	5	4	2	3	2	4	5	5	5	5	4	4	4	4	5	5	4	4	4	4	4	3	3	3	4	4.66667	4.33333	5	4.66667	3
1	1	2	4	2	3	2	2	3	5	5	3	5	5	5	3	5	5	5	2	5	5	5	3	5	5	5	5	5	5	5	3.66667	5
1	3	3	5	3	5	2	1	1	3	3	3	3	3	1	3	1	1	1	1	1	1	1	1	4	4	1	1	1.66667	1.66667	2.33333	2.33333	3
2	1	4	4	5	2	3	2	5	4	5	3	5	5	4	3	5	4	4	4	4	4	5	4	4	3	5	4.33333	4.33333	4.66667	4.33333	3.33333	4
1	3	3	4	5	5	4	5	3	5	5	5	5	5	5	5	5	5	5	5	5	1	1	1	1	1	1	2.33333	5	5	5	5	1
1	1	4	3	1	3	2	2	5	5	5	5	5	5	5	5	5	5	5	5	5	5	5	5	5	1	5	5	5	5	5	5	3.66667
1	1	2	4	4	3	5	2	4	4	4	4	4	4	4	4	4	4	4	4	4	4	4	4	5	4	4	4	4	4	4	4	4.33333
2	1	4	3	2	2	1	3	5	4	3	1	4	1	1	1	4	3	4	1	4	1	1	3	4	1	4	1	3.33333	3	4	2	3
1	3	2	5	4	5	3	5	4	5	4	3	5	3	4	3	4	5	5	3	5	3	4	3	5	1	4	3.66667	4.66667	4	5	3.66667	3.33333
1	1	2	5	3	4	3	4	4	5	5	5	5	5	5	5	5	5	5	5	5	5	5	5	5	5	5	5	5	5	5	5	5
2	1	1	5	3	3	2	4	2	5	4	3	4	4	3	3	3	3	4	3	4	3	2	3	4	3	4	2.66667	3.66667	3.66667	4.33333	3.33333	3.66667
2	1	4	5	3	3	1	3	5	5	4	4	5	4	4	2	4	4	4	4	4	2	4	4	5	5	5	3.33333	4	4	4.66667	3.33333	5
2	1	4	2	4	5	4	3	3	5	5	2	5	2	2	2	2	4	4	2	4	2	3	2	4	4	4	2.33333	4.33333	2.66667	4.66667	2.66667	4
2	3	2	5	3	5	3	5	4	4	3	3	4	4	3	3	4	4	4	3	3	4	4	3	2	2	2	3.66667	3.33333	4	4	3.33333	2
1	3	3	4	3	2	2	2	3	5	5	4	5	5	4	4	5	5	5	4	5	3	3	3	5	4	5	3.33333	5	5	5	4.33333	4.66667
1	1	3	4	3	3	2	3	3	4	4	5	4	3	3	4	3	4	4	3	4	3	3	3	4	4	4	3	4	3.33333	4	4.33333	4
2	1	1	5	3	5	2	3	3	5	5	5	5	2	5	5	5	5	5	5	5	2	5	5	5	2	2	4	5	4	5	5	3
2	3	3	5	4	2	2	3	4	4	4	5	4	5	4	4	5	4	4	5	4	3	4	4	5	4	1	3.66667	4	4.66667	4	4.33333	3.33333
2	1	2	2	1	1	1	2	2	4	4	4	4	3	4	4	3	3	4	2	3	3	3	3	4	3	5	3.33333	3.33333	3.33333	4	4	4
2	3	2	5	3	4	4	4	4	4	3	4	4	5	2	1	5	4	4	4	3	1	1	1	1	1	5	1.33333	3.33333	4.66667	4	3	2.33333
2	1	3	3	5	4	1	2	5	2	2	2	4	3	3	3	3	3	4	2	3	3	3	3	4	4	3	3	2.66667	3.33333	3.33333	3	3.66667
2	1	3	2	2	2	2	2	3	4	4	3	5	4	4	3	5	3	5	4	4	1	2	2	3	3	4	2.33333	3.66667	4.66667	4.66667	3.66667	3.33333
2	1	2	2	3	3	1	3	3	4	4	4	4	4	4	4	4	4	4	4	4	4	4	4	4	4	4	4	4	4	4	4	4
2	3	2	3	3	1	3	4	5	4	4	5	5	5	4	4	5	5	5	4	4	4	3	3	5	5	5	3.66667	4.33333	5	4.66667	4.66667	5
1	3	2	1	1	1	4	5	5	5	4	2	5	5	3	2	5	4	5	2	5	4	4	3	4	2	5	3.66667	4.33333	5	5	3	3.66667
1	1	4	4	3	2	2	2	5	5	5	5	5	3	5	5	5	5	5	5	5	5	5	5	5	2	2	5	5	4.33333	5	5	3
2	3	2	5	3	3	1	4	3	4	3	1	5	1	1	1	5	2	5	3	5	1	1	2	4	4	5	1	3.33333	3.66667	4.66667	2.33333	4.33333
2	1	1	2	2	2	4	3	2	5	5	4	5	5	4	4	5	4	5	4	4	4	4	4	4	3	4	4	4.33333	5	5	4.33333	3.66667
1	1	2	2	2	3	1	2	3	4	4	3	5	4	4	2	4	4	4	3	4	4	3	4	4	4	5	3.66667	4	4	4.33333	3	4.33333
2	3	3	5	3	3	4	3	4	5	5	5	5	4	5	4	5	5	5	5	5	5	5	5	5	5	5	5	5	4.66667	5	4.66667	5
2	1	4	3	4	3	2	3	4	5	5	5	5	5	5	5	5	5	5	5	5	5	5	5	5	5	5	5	5	5	5	5	5
1	1	1	5	4	3	5	4	5	4	4	2	5	5	3	3	4	5	5	3	4	3	4	3	4	4	5	3.33333	4.33333	4.66667	4.66667	3.33333	4.33333
2	1	3	5	1	2	1	2	2	4	4	1	4	3	4	1	1	3	4	1	3	3	3	1	3	3	3	3.33333	3.33333	2.66667	4	2	3
2	1	1	4	1	4	3	4	4	4	2	2	2	2	2	2	2	2	4	2	2	2	2	2	2	2	2	2	2	2.66667	3.33333	2.66667	2
1	1	1	5	4	5	1	5	5	5	4	4	5	4	4	4	5	4	5	4	4	4	4	4	4	4	4	4	4	4.66667	5	4.33333	4
1	1	2	1	1	2	4	5	3	5	3	3	5	3	3	3	3	3	3	3	3	3	3	3	3	3	3	3	3	3	4.33333	3	3
2	1	2	5	5	5	5	4	5	5	5	5	5	5	4	4	5	5	5	5	5	4	5	5	5	5	5	4.33333	5	5	5	4.66667	5
2	1	2	5	4	5	5	5	4	5	2	2	5	4	4	1	4	4	5	2	4	2	3	1	4	2	5	3	3.33333	4.33333	5	2.66667	3.66667
1	3	3	5	5	2	2	5	4	4	4	4	5	4	4	4	5	5	5	4	5	5	5	5	5	5	5	4.66667	4.66667	4.66667	4.66667	4.33333	5
2	1	2	5	4	4	1	2	3	3	4	4	3	3	3	3	3	3	3	3	3	3	3	3	5	4	5	3	3.33333	3	3	3.33333	4.66667
2	1	1	2	2	3	1	2	2	5	5	5	5	5	5	5	5	5	5	5	5	5	5	5	5	5	5	5	5	5	5	5	5
2	1	1	5	2	2	3	3	4	5	4	3	5	4	5	5	5	5	5	1	5	1	5	3	5	4	4	3.66667	4.66667	4.66667	5	4.33333	4.33333
1	1	2	5	4	2	4	3	3	5	5	4	5	5	5	5	5	5	5	5	5	5	5	5	5	5	5	5	5	5	5	4.66667	5
2	1	2	5	5	4	3	4	3	5	3	3	5	4	3	3	4	4	5	3	4	4	4	4	4	4	4	3.66667	3.66667	4.33333	5	3.66667	4
2	1	2	3	2	1	1	3	2	3	2	3	3	4	4	4	4	4	4	4	4	3	3	3	3	3	3	3.33333	3.33333	4	3.33333	3.66667	3
2	3	3	5	2	3	1	4	3	4	2	2	4	2	4	2	3	2	4	2	3	2	2	2	2	2	4	2.66667	2.33333	3	4	2.66667	2.66667
1	1	4	1	1	1	4	3	5	5	5	5	5	3	3	2	1	3	5	5	5	2	5	5	4	2	1	3.33333	4.33333	3	5	4	2.33333
2	1	3	4	2	2	3	3	4	4	4	4	4	4	4	4	4	3	4	4	4	4	4	4	4	4	4	4	3.66667	4	4	4	4
2	1	3	5	1	3	5	5	5	5	5	5	5	5	5	5	5	5	5	4	5	5	5	5	5	2	5	5	5	5	5	5	4
2	1	1	5	2	2	2	3	3	3	4	2	5	3	4	3	2	3	4	3	3	4	3	4	3	4	2	3.66667	3.33333	3	4	3	3
1	1	4	1	2	2	2	2	3	4	4	4	4	4	4	4	4	4	4	4	4	4	4	4	4	4	4	4	4	4	4	4	4
1	1	1	5	5	4	3	5	3	3	1	1	4	1	1	1	1	3	4	1	2	3	1	1	5	5	4	1.66667	2	2	3.66667	2	4.66667
1	1	2	5	4	2	4	3	5	5	5	5	5	5	5	5	5	5	5	5	5	5	5	5	5	5	5	5	5	5	5	5	5
2	1	1	4	2	1	2	3	3	4	5	2	4	5	4	3	5	3	4	4	4	4	5	4	5	5	5	4.33333	4	4.66667	4	3	5
1	1	1	4	3	2	4	5	5	5	5	3	5	3	4	3	3	4	4	3	4	3	4	4	5	5	5	3.66667	4.33333	3.33333	4.66667	3.33333	5
1	1	1	5	5	5	1	5	5	4	4	3	5	2	3	2	2	3	5	2	4	3	3	3	5	3	4	3	3.66667	3	4.66667	3.33333	4
2	1	1	5	4	2	4	3	3	4	3	2	4	3	4	2	3	3	4	2	4	3	4	2	2	2	4	3.66667	3.33333	3.33333	4	2.66667	2.66667
2	1	4	5	2	3	4	3	3	4	4	4	4	4	4	4	4	4	4	4	4	4	4	4	3	4	4	4	4	4	4	4	3.66667
1	1	1	5	5	5	5	5	5	1	5	4	5	4	4	4	3	5	5	4	5	5	5	3	5	5	5	4.66667	5	4	3.66667	4.33333	5
2	1	4	5	2	4	2	3	5	4	4	4	4	4	4	4	4	4	4	4	4	4	4	4	4	4	4	4	4	4	4	4	4
1	1	4	5	2	2	2	2	4	4	3	3	4	3	3	3	3	3	4	3	4	3	3	3	4	4	3	3	3.33333	3.33333	4	3.33333	3.66667
2	3	3	3	3	2	2	2	4	5	5	5	5	5	5	5	5	5	5	5	5	5	5	5	2	2	2	5	5	5	5	5	2
1	3	3	3	3	2	4	4	3	5	4	4	4	4	4	4	4	4	4	3	4	3	4	3	4	2	3	3.66667	4	4	4.33333	4	3
2	1	1	3	4	3	4	4	4	5	5	4	5	5	5	5	5	5	5	5	5	3	4	4	4	3	4	4	5	5	5	4.66667	3.66667
2	1	4	1	1	1	1	1	1	3	3	2	4	1	2	2	4	2	4	2	2	2	2	2	3	3	3	2	2.33333	3	3.66667	2.66667	3
1	1	4	5	3	3	3	4	4	5	4	4	5	4	3	4	2	4	5	3	4	4	4	5	5	4	3	3.66667	4	3.66667	5	4.33333	4
2	1	4	3	3	2	2	3	3	5	5	5	5	5	5	5	5	4	5	3	5	4	4	4	4	4	5	4.33333	4.66667	5	5	5	4.33333
2	1	4	5	3	2	5	2	3	4	4	4	4	2	4	4	3	4	4	4	4	2	4	4	4	4	4	3.33333	4	3	4	4	4
1	1	2	2	2	3	2	3	5	4	4	4	4	4	4	4	4	4	4	4	4	4	4	4	4	4	4	4	4	4	4	4	4
2	1	4	4	3	2	2	3	3	4	4	4	4	2	3	3	2	3	4	3	3	4	4	4	5	5	5	3.66667	3.33333	2.66667	4	3.66667	5
1	1	2	3	3	2	2	2	3	4	4	2	4	4	4	2	4	4	4	2	3	2	2	2	3	3	4	2.66667	3.66667	4	4	2.66667	3.33333
1	3	3	5	5	4	3	3	3	4	4	4	4	4	4	4	4	4	4	4	4	4	4	4	4	4	4	4	4	4	4	4	4
1	1	1	5	4	5	4	3	4	5	5	5	5	3	5	5	1	5	5	5	5	5	5	5	5	5	5	5	5	3	5	5	5
2	1	4	4	3	2	1	4	2	4	4	3	4	3	3	3	4	2	4	3	4	2	3	3	4	4	4	2.66667	3.33333	3.66667	4	3.33333	4
2	1	2	5	4	5	2	1	5	4	3	2	4	5	4	3	5	3	3	3	4	2	4	4	4	4	5	3.33333	3.33333	4.33333	3.66667	2.66667	4.33333
1	1	2	4	4	5	2	4	5	5	5	5	5	1	5	1	5	5	5	1	4	5	5	5	5	5	5	5	4.66667	3.66667	5	3.66667	5
2	1	4	5	5	4	1	2	3	5	5	5	5	1	5	5	3	4	4	2	2	2	2	2	4	2	4	3	3.66667	2.66667	4.66667	4.66667	3.33333
2	1	2	3	2	2	1	2	4	4	4	2	4	2	4	2	2	4	4	2	4	4	4	3	4	2	4	4	4	2.66667	4	2.66667	3.33333
1	1	4	3	3	3	4	3	3	4	4	4	4	3	3	3	3	4	4	3	3	2	2	3	4	3	3	2.33333	3.66667	3.33333	4	3.66667	3.33333
2	1	1	2	3	3	1	3	3	4	3	4	5	5	3	2	5	2	4	5	4	3	4	4	4	4	4	3.33333	3	4.66667	4.33333	3.33333	4
2	1	4	3	5	3	2	3	3	4	4	5	4	4	4	4	4	4	4	4	4	3	4	4	4	3	4	3.66667	4	4	4	4.33333	3.66667
1	1	4	2	2	2	1	3	4	4	3	4	5	3	4	3	3	4	4	3	4	4	4	3	3	3	4	4	3.66667	3.33333	4.33333	3.66667	3.33333
1	1	4	1	1	1	1	1	1	5	5	5	5	4	5	5	5	5	5	5	5	5	5	5	5	5	5	5	5	4.66667	5	5	5
1	3	3	5	3	4	4	5	3	4	5	4	4	3	4	4	4	4	4	3	3	3	4	4	2	2	2	3.66667	4	3.66667	4	4	2
2	3	2	3	3	2	2	3	3	4	4	5	4	4	4	5	4	3	4	4	3	3	3	3	3	3	4	3.33333	3.33333	4	4	4.66667	3.33333
1	1	4	5	5	5	1	4	4	5	4	5	5	4	3	5	4	5	5	5	3	1	1	5	5	5	4	1.66667	4	4.33333	5	5	4.66667
2	3	2	1	1	1	3	3	1	1	1	3	1	3	1	1	3	1	1	1	1	1	1	1	3	5	3	1	1	2.33333	1	1.66667	3.66667
2	1	4	1	3	2	1	3	2	4	3	4	5	4	4	4	5	3	4	4	4	4	4	4	4	3	4	4	3.33333	4.33333	4.33333	4	3.66667
2	3	2	3	3	2	3	3	3	4	2	4	4	3	2	2	4	2	3	2	3	2	2	2	4	2	4	2	2.33333	3.33333	3.66667	3	3.33333
1	1	2	4	2	2	2	2	3	2	2	2	2	2	2	2	2	2	2	2	2	2	2	2	2	2	2	2	2	2	2	2	2
1	1	1	3	5	2	3	3	2	4	3	3	4	3	3	3	4	3	4	3	3	3	3	3	3	3	4	3	3	3.66667	4	3.33333	3.33333
1	1	4	3	4	2	2	2	5	4	4	4	4	3	3	3	3	3	4	3	4	3	3	3	3	3	3	3	3.66667	3.33333	4	3.66667	3
2	1	4	2	1	2	4	2	3	4	3	2	4	4	2	1	4	2	4	2	3	2	2	2	4	4	4	2	2.66667	4	4	2.33333	4
2	1	2	1	1	1	1	2	2	4	3	2	4	3	4	3	4	2	4	3	4	4	4	4	4	4	4	4	3	3.66667	4	3	4
1	1	3	2	2	2	2	2	1	4	4	4	4	4	4	4	4	4	4	4	4	4	4	4	4	4	4	4	4	4	4	4	4
1	1	4	1	2	1	1	1	1	4	3	3	4	4	3	3	4	3	4	3	4	3	3	3	4	3	4	3	3.33333	4	4	3.33333	3.66667
2	1	2	5	1	1	3	2	4	4	4	3	5	5	4	3	5	4	5	4	4	3	3	3	4	4	4	3.33333	4	5	4.66667	3.66667	4
1	1	1	5	5	3	4	5	5	5	5	5	5	5	3	2	5	5	5	5	3	5	5	5	5	5	3	4.33333	4.33333	5	5	4	4.33333
2	1	3	1	1	5	1	1	3	2	3	1	4	3	2	1	4	2	4	1	2	2	2	2	3	3	4	2	2.33333	3.66667	3.33333	2	3.33333
1	1	4	3	3	3	4	5	3	5	4	3	5	2	3	3	2	4	4	2	3	3	3	3	5	4	4	3	3.66667	2.66667	4.66667	3.33333	4.33333
1	1	1	2	2	2	2	3	3	5	4	5	5	4	5	5	4	5	5	5	5	5	5	5	5	5	5	5	4.66667	4.33333	5	5	5
2	3	3	1	1	2	3	4	2	3	3	5	5	5	1	5	2	5	5	1	5	4	3	3	3	3	3	2.66667	4.33333	4	4.33333	5	3
2	1	2	5	4	4	3	5	4	5	5	5	5	5	5	5	5	5	5	5	5	5	5	5	5	5	5	5	5	5	5	5	5
2	3	2	5	5	5	1	1	1	1	1	1	1	1	1	1	2	1	1	1	1	1	1	1	5	5	5	1	1	1.33333	1	1	5
2	1	3	2	1	2	2	2	2	4	2	2	4	1	1	1	1	1	4	1	1	1	1	1	4	4	1	1	1.33333	2	4	2.33333	3
2	1	4	5	4	5	3	4	3	1	4	4	1	4	4	4	4	4	4	4	4	4	4	4	4	4	4	4	4	4	2	4	4
1	1	2	1	1	2	1	2	2	3	3	3	3	3	3	3	3	3	3	3	3	3	3	3	3	3	3	3	3	3	3	3	3
2	1	4	3	3	4	3	4	3	4	4	4	4	4	4	4	4	4	4	4	4	4	4	4	4	4	4	4	4	4	4	4	4
1	3	1	4	4	1	1	2	3	5	5	4	4	4	4	4	4	4	4	3	4	3	3	3	3	3	5	3.33333	4.33333	4	4.33333	4	3.66667
1	1	4	3	3	2	1	3	3	4	4	4	5	5	4	5	5	4	4	4	4	3	3	4	5	3	5	3.33333	4	4.66667	4.33333	4.33333	4.33333
1	1	4	1	2	2	1	1	2	5	3	3	4	3	4	4	4	3	4	4	4	3	3	3	4	4	4	3.33333	3.33333	3.66667	4.33333	3.66667	4
1	1	1	5	5	5	4	5	5	5	5	5	5	5	5	5	5	5	5	5	5	5	5	5	5	5	5	5	5	5	5	5	5
2	3	2	3	1	1	3	2	4	5	5	5	5	5	2	3	2	2	4	2	2	2	2	2	3	4	2	2	3	3.66667	4.66667	4	3
1	1	4	2	3	3	1	2	2	4	2	2	5	2	3	2	2	4	4	2	2	3	3	4	5	3	4	3	2.66667	2.66667	4.33333	2.66667	4
2	1	3	4	1	2	3	3	5	4	3	3	3	4	3	3	4	3	4	3	3	3	3	3	3	3	3	3	3	4	3.66667	3.33333	3
2	1	2	3	4	4	4	5	5	5	5	4	5	4	4	4	4	5	4	4	5	4	4	5	5	4	4	4	5	4	4.66667	4	4.33333
2	3	1	4	3	2	2	2	3	5	5	2	5	2	5	2	4	4	5	2	5	2	5	2	2	2	2	4	4.66667	3.66667	5	3	2
2	1	1	4	3	2	2	2	3	4	4	4	5	4	4	4	5	4	4	4	4	4	4	4	4	4	4	4	4	4.33333	4.33333	4	4
2	1	4	1	1	2	1	4	4	4	3	5	5	3	4	2	4	2	4	1	4	2	4	1	4	2	3	3.33333	3	3.66667	4.33333	3.66667	3
1	1	3	1	1	1	4	5	5	5	3	4	5	1	1	1	1	1	4	1	4	1	1	1	5	4	4	1	2.66667	2	4.66667	3	4.33333
2	3	1	3	2	2	3	3	5	5	5	3	5	5	5	2	5	5	5	3	5	3	5	3	5	2	1	4.33333	5	5	5	3.33333	2.66667
2	3	2	5	3	2	1	3	4	5	4	3	4	5	4	3	5	5	5	5	5	4	5	5	5	3	5	4.33333	4.66667	5	4.66667	3.66667	4.33333
1	3	2	3	4	2	3	2	2	5	4	4	5	3	5	3	4	5	4	3	4	3	5	4	5	4	4	4.33333	4.33333	3.66667	4.66667	3.66667	4.33333
1	3	1	2	3	2	1	1	3	5	5	5	5	5	5	5	5	5	5	5	5	5	5	5	5	5	5	5	5	5	5	5	5
1	3	2	2	2	3	2	3	2	4	3	4	3	3	4	3	3	3	4	3	3	3	4	3	4	3	4	3.66667	3	3.33333	3.66667	3.66667	3.66667
1	1	4	5	2	3	2	3	2	5	5	5	5	5	5	5	5	5	5	5	5	5	5	5	5	5	5	5	5	5	5	5	5
1	3	3	3	3	2	4	5	3	5	3	5	5	2	4	5	4	5	5	3	5	3	3	5	5	4	5	3.33333	4.33333	3.66667	5	5	4.66667
2	3	2	5	3	3	4	4	4	5	5	5	5	5	5	5	5	5	5	5	5	5	5	5	5	1	5	5	5	5	5	5	3.66667
1	3	1	4	5	5	3	5	3	3	2	2	4	2	2	2	4	3	4	3	3	3	3	3	4	2	1	2.66667	2.66667	3.33333	3.66667	2.66667	2.33333
2	3	1	3	4	1	5	3	3	3	4	2	4	2	5	1	5	2	3	2	2	2	4	2	2	2	4	3.66667	2.66667	3.33333	3.33333	2	2.66667
2	3	2	3	2	2	1	3	3	5	5	2	5	1	5	1	1	5	5	1	5	3	5	3	5	5	5	4.33333	5	2.33333	5	2.66667	5
1	3	1	1	2	2	2	3	2	4	4	4	4	3	4	4	3	4	4	4	4	3	3	4	4	3	4	3.33333	4	3.33333	4	4	3.66667
1	1	4	3	5	4	2	4	3	5	4	4	5	4	4	4	5	4	5	4	4	3	4	4	5	4	4	3.66667	4	4.66667	5	4.33333	4.33333
1	3	1	4	5	3	2	3	3	5	5	5	4	5	5	4	4	4	4	4	5	4	4	4	5	4	4	4.33333	4.66667	4.33333	4.33333	4.33333	4.33333
2	3	1	3	4	4	3	4	2	5	5	3	5	4	5	5	4	5	5	3	5	5	5	5	2	1	3	5	5	4.33333	5	4.33333	2
1	1	1	5	5	5	4	5	5	5	5	3	5	3	3	4	2	5	5	3	3	2	3	3	3	4	2	2.66667	4.33333	3.33333	5	4	3
2	1	1	4	3	2	4	3	4	5	5	5	5	4	3	4	5	5	4	2	3	3	3	3	3	3	4	3	4.33333	4.33333	4.66667	4.33333	3.33333
1	1	4	4	3	2	2	4	4	5	5	5	5	4	5	5	4	4	5	4	5	3	4	5	4	4	4	4	4.66667	4.33333	5	5	4
2	1	4	3	5	5	3	3	3	5	5	5	5	5	5	5	5	5	5	5	5	5	5	5	5	5	5	5	5	5	5	5	5
1	3	1	5	2	3	5	3	5	4	2	2	5	4	4	2	5	1	5	2	3	1	1	2	4	1	4	2	2	4.66667	4.66667	3	3
1	1	4	2	3	2	4	4	2	3	4	5	4	4	1	3	4	2	4	1	5	3	2	4	3	5	4	2	3.66667	4	3.66667	4	4
1	1	3	4	3	3	2	3	3	5	5	3	5	4	4	3	3	3	4	4	4	4	4	4	5	5	5	4	4	3.66667	4.66667	3.33333	5
2	1	4	5	5	5	3	4	5	4	4	4	4	4	4	4	4	4	4	4	4	4	4	4	4	4	4	4	4	4	4	4	4
1	3	1	5	4	4	3	5	5	4	4	4	5	2	4	4	2	4	5	2	5	4	4	4	5	2	2	4	4.33333	3	4.66667	4.33333	3
1	3	3	2	5	2	2	3	3	5	5	5	5	5	5	5	5	5	5	5	5	5	5	5	5	5	5	5	5	5	5	5	5
2	1	4	3	4	3	3	3	1	4	4	4	4	4	4	3	4	4	4	3	4	3	2	3	3	1	4	3	4	4	4	3.66667	2.66667
2	1	3	1	1	1	2	2	2	5	5	5	5	3	4	3	4	4	4	1	5	4	4	4	4	4	4	4	4.66667	3.66667	4.66667	4	4
1	3	1	2	3	3	3	3	4	5	5	5	5	5	5	5	5	5	5	5	5	4	4	5	5	5	5	4.33333	5	5	5	5	5
1	1	4	2	3	3	2	2	2	5	5	5	5	3	3	3	3	5	5	2	5	2	2	5	5	4	5	2.33333	5	3.66667	5	4.33333	4.66667
2	3	1	4	3	3	3	4	5	5	3	4	5	5	5	3	5	3	5	5	5	3	5	2	5	2	5	4.33333	3.66667	5	5	4	4
1	3	1	3	3	3	3	3	4	4	4	4	4	4	4	4	4	4	4	4	4	4	4	4	4	4	4	4	4	4	4	4	4
2	3	1	5	5	3	3	3	4	4	4	4	4	3	3	3	4	3	4	4	4	3	4	3	3	2	4	3.33333	3.66667	3.66667	4	3.66667	3
1	3	1	5	5	3	3	4	4	5	5	5	5	5	5	4	4	4	4	3	5	3	4	5	4	4	5	4	4.66667	4.33333	4.66667	4.33333	4.33333
2	1	1	4	4	3	2	3	3	4	4	4	4	4	5	4	4	3	4	2	4	4	4	3	5	4	3	4.33333	3.66667	4	4	4	4
2	1	3	5	2	5	4	4	4	5	4	2	3	2	2	2	2	5	5	2	4	4	4	4	5	4	1	3.33333	4.33333	3	4.33333	3	3.33333
1	3	3	5	5	4	4	4	5	4	4	4	4	4	4	4	4	4	4	4	4	4	4	4	4	2	4	4	4	4	4	4	3.33333
2	1	1	5	5	2	2	3	4	5	5	5	5	5	5	5	5	5	5	5	5	4	5	5	5	3	3	4.66667	5	5	5	5	3.66667
1	3	1	4	3	3	3	3	3	4	4	4	4	4	4	4	4	4	4	4	4	4	4	4	4	4	4	4	4	4	4	4	4
1	3	1	1	2	2	1	2	2	5	5	5	5	5	3	5	5	4	5	5	5	4	4	5	5	5	5	3.66667	4.66667	5	5	5	5
1	3	1	5	5	3	3	4	4	5	5	5	5	5	5	4	5	4	4	3	5	3	4	4	5	5	5	4	4.66667	4.66667	4.66667	4.33333	5
2	3	2	5	2	3	1	2	3	4	1	1	5	3	1	1	3	1	5	3	2	1	1	1	2	1	5	1	1.33333	3.66667	4.66667	2.33333	2.66667
1	3	1	5	5	4	4	4	5	5	5	5	5	5	5	5	5	5	5	5	5	5	5	5	5	5	5	5	5	5	5	5	5
1	3	3	5	4	2	3	3	4	5	5	3	5	3	5	3	5	5	5	3	5	4	3	3	5	5	5	4	5	4.33333	5	3.66667	5
2	1	1	5	2	5	3	4	3	4	4	4	4	4	4	4	4	4	4	4	4	4	4	4	5	4	3	4	4	4	4	4	4
1	1	1	3	2	2	1	3	3	4	4	4	4	3	4	3	3	3	4	2	3	3	3	4	4	4	4	3.33333	3.33333	3.33333	4	3.66667	4
2	3	1	4	3	3	3	3	3	4	5	3	4	4	4	3	4	4	4	4	4	4	4	4	4	4	4	4	4.33333	4	4	3.33333	4
1	3	1	2	1	1	2	3	3	4	3	2	4	2	4	2	4	3	4	2	2	2	4	4	4	4	4	3.33333	2.66667	3.33333	4	2.66667	4
1	3	1	3	5	2	4	3	2	5	5	5	5	3	5	5	3	5	5	3	5	3	5	5	3	3	3	4.33333	5	3.66667	5	5	3
1	3	2	3	1	4	4	5	5	5	5	5	5	4	3	3	4	4	4	2	4	2	2	2	4	2	5	2.33333	4.33333	4	4.66667	4	3.66667
2	3	1	4	4	3	5	4	4	5	5	5	5	5	5	5	5	5	5	5	5	4	4	3	5	3	4	4.33333	5	5	5	5	4
2	3	1	4	2	2	3	3	4	4	4	4	5	5	4	4	5	3	5	4	4	3	4	3	4	4	5	3.66667	3.66667	5	4.66667	4.33333	4.33333
2	1	4	4	3	1	1	1	3	3	3	4	4	3	2	2	3	3	3	2	3	2	3	2	4	3	4	2.33333	3	3	3.33333	3	3.66667
2	3	1	5	5	5	2	4	5	5	5	5	5	4	5	5	4	4	5	4	5	5	5	5	5	4	4	5	4.66667	4.33333	5	5	4.33333
1	1	2	1	2	2	4	4	4	3	3	1	4	3	3	1	4	3	4	1	3	3	3	4	4	4	2	3	3	3.66667	3.66667	2	3.33333
1	1	3	2	1	1	1	1	1	4	4	4	4	4	4	4	4	4	4	1	4	4	4	4	5	4	4	4	4	4	4	4	4.33333
2	3	1	3	3	3	2	4	3	4	4	4	4	3	4	4	4	4	4	3	4	4	4	4	4	4	4	4	4	3.66667	4	4	4
2	3	3	4	4	3	2	3	4	5	5	5	5	5	5	5	5	5	5	5	5	5	5	4	4	3	2	5	5	5	5	5	3
1	1	2	3	3	4	2	4	3	4	4	4	4	4	4	4	4	4	4	4	4	4	4	4	4	4	4	4	4	4	4	4	4
2	3	1	4	4	3	3	4	3	5	5	5	5	5	5	5	5	4	5	4	5	1	2	4	5	1	4	2.66667	4.66667	5	5	5	3.33333
1	1	3	4	3	2	4	3	4	5	5	5	5	5	5	5	5	5	5	5	5	5	5	5	5	5	5	5	5	5	5	5	5
2	3	1	5	5	5	2	4	5	5	5	5	5	4	5	5	4	4	5	4	5	4	5	5	4	4	4	4.66667	4.66667	4.33333	5	5	4
1	1	4	5	4	4	2	2	5	4	4	4	4	4	3	4	4	4	4	4	4	4	4	4	4	4	4	3.66667	4	4	4	4	4
2	1	3	5	5	5	3	5	4	5	5	5	5	3	5	5	3	5	5	3	5	3	5	5	3	3	3	4.33333	5	3.66667	5	5	3
1	3	1	5	4	5	4	5	4	5	5	3	5	3	3	3	5	2	5	1	5	1	3	2	5	1	2	2.33333	4	4.33333	5	3.66667	2.66667
2	3	1	2	5	5	2	3	3	3	3	3	3	3	3	3	3	3	2	3	3	3	3	3	3	3	3	3	3	2.66667	2.66667	2.66667	3
2	1	2	1	1	3	3	5	4	5	5	2	5	4	4	2	4	4	5	4	4	2	2	3	5	2	2	2.66667	4.33333	4.33333	5	3	3
2	3	1	5	5	4	3	5	5	5	5	5	5	5	5	3	5	5	5	5	5	3	5	5	5	5	5	4.33333	5	5	5	4.33333	5
1	3	1	5	3	2	1	3	4	4	3	2	4	3	3	2	3	3	4	3	4	3	2	3	3	3	4	2.66667	3.33333	3.33333	4	2.66667	3.33333
2	3	3	5	3	3	3	2	3	4	4	2	4	3	4	2	3	4	4	2	4	2	2	2	4	4	4	2.66667	4	3.33333	4	2.66667	4
2	1	2	1	1	3	2	5	4	5	5	2	5	4	4	2	4	2	5	4	2	3	2	2	5	2	1	3	3	4.33333	5	3	2.66667
2	3	1	5	4	3	3	3	3	4	5	2	4	5	4	2	5	3	4	4	5	3	4	2	1	2	4	3.66667	4.33333	4.66667	4	2.66667	2.33333
2	3	1	5	5	5	3	5	5	5	5	5	5	5	3	5	5	5	5	5	5	4	5	5	5	5	5	4	5	5	5	5	5
1	3	1	5	2	3	3	3	5	5	5	5	5	4	4	5	5	4	5	4	5	5	5	5	2	2	2	4.66667	4.66667	4.66667	5	5	2
2	1	2	5	4	2	2	3	3	3	3	2	3	3	3	3	4	3	3	1	2	2	2	2	3	2	2	2.33333	2.66667	3.33333	3	2.66667	2.33333
2	3	1	3	3	2	5	3	4	5	5	2	5	5	3	2	5	5	5	5	5	3	3	3	2	2	4	3	5	5	5	3	2.66667
1	3	1	5	3	3	3	3	5	5	5	5	5	5	5	5	5	5	5	4	5	5	5	5	1	1	2	5	5	5	5	5	1.33333
1	3	1	4	3	2	1	3	3	4	3	3	4	3	3	3	4	3	4	3	4	3	3	3	3	3	4	3	3.33333	3.66667	4	3.33333	3.33333
1	3	2	5	3	5	1	4	4	4	3	4	4	4	3	4	5	4	4	3	3	3	3	3	3	3	3	3	3.33333	4.33333	4	4	3
1	3	1	3	2	1	2	2	3	4	3	4	4	3	4	4	4	3	4	4	4	3	4	4	4	4	4	3.66667	3.33333	3.66667	4	4	4
2	3	1	3	3	2	5	3	5	5	5	2	5	5	4	2	5	4	5	5	5	4	4	5	2	2	4	4	4.66667	5	5	3	2.66667
1	1	1	3	2	1	2	2	3	5	5	5	5	3	5	3	3	5	5	3	5	4	4	4	4	4	3	4.33333	5	3.66667	5	4.33333	3.66667
1	3	2	5	4	1	2	2	4	4	3	3	4	4	4	3	4	4	5	3	4	4	3	3	5	1	2	3.66667	3.66667	4.33333	4.33333	3.66667	2.66667
2	3	3	5	3	2	3	2	3	4	5	4	5	4	5	3	4	3	5	3	5	4	5	4	3	4	5	4.66667	4.33333	4.33333	4.66667	4	4
2	3	3	3	3	4	3	4	3	4	4	4	4	4	4	4	4	4	4	4	4	4	4	4	4	4	4	4	4	4	4	4	4
1	1	1	4	3	3	3	3	4	4	4	4	4	3	5	5	3	4	4	3	4	4	5	5	5	3	3	4.66667	4	3.33333	4	4.33333	3.66667
2	3	2	5	2	5	5	5	5	5	5	5	5	5	5	3	4	4	5	3	4	3	4	4	4	4	4	4	4.33333	4.66667	5	4.33333	4
1	3	2	4	3	3	1	3	3	5	5	5	5	5	5	5	5	5	5	5	5	5	5	5	5	5	5	5	5	5	5	5	5
2	3	2	3	3	2	2	3	3	4	4	4	5	4	4	3	4	4	4	3	4	3	4	4	5	5	4	3.66667	4	4	4.33333	3.66667	4.66667
1	3	3	3	4	2	2	3	4	4	3	2	5	1	4	1	5	3	4	2	4	4	4	2	5	3	5	4	3.33333	3.33333	4.33333	2.33333	4.33333
1	3	1	4	4	3	3	4	4	5	3	2	4	2	4	2	4	4	4	2	4	5	5	2	4	2	5	4.66667	3.66667	3.33333	4.33333	2.66667	3.66667
2	1	1	5	4	4	4	4	4	5	3	1	5	3	4	2	3	3	5	2	5	3	3	4	5	4	1	3.33333	3.66667	3.66667	5	2.66667	3.33333
2	1	3	5	3	5	1	4	3	3	3	3	3	3	3	3	3	3	3	3	3	3	3	3	3	3	3	3	3	3	3	3	3
1	3	3	5	5	4	4	4	4	5	5	5	5	1	5	5	5	5	5	5	5	5	5	5	5	5	5	5	5	3.66667	5	5	5
2	1	1	4	3	2	5	4	4	4	4	4	5	4	4	4	5	3	4	4	5	3	4	4	5	5	4	3.66667	4	4.33333	4.33333	4	4.66667
1	3	2	5	5	5	4	5	4	5	5	5	5	5	5	5	5	5	5	5	5	5	5	5	5	5	5	5	5	5	5	5	5
2	1	2	4	2	2	1	2	3	5	5	5	5	4	5	5	5	5	5	5	5	5	5	5	5	5	5	5	5	4.66667	5	5	5
1	1	1	4	4	2	3	4	3	1	1	3	1	1	1	2	2	1	1	2	3	1	1	1	1	1	1	1	1.66667	1.33333	1	2	1
1	3	2	2	3	2	4	5	3	4	4	4	4	4	3	3	4	4	4	3	3	2	4	2	2	2	4	3	3.66667	4	4	3.66667	2.66667
2	1	4	4	5	4	1	2	4	4	4	4	4	4	3	4	4	4	4	4	4	4	4	4	4	4	4	3.66667	4	4	4	4	4
2	3	1	1	1	1	4	4	4	5	3	3	5	5	3	3	5	2	5	3	1	2	2	2	4	4	5	2.33333	2	5	5	3.66667	4.33333
2	3	3	5	5	2	2	3	4	5	5	3	5	4	4	3	5	5	5	5	5	4	4	4	5	3	5	4	5	4.66667	5	3.66667	4.33333
1	3	1	5	5	5	2	4	5	5	5	5	5	4	5	5	4	4	5	4	5	4	4	5	4	4	4	4.33333	4.66667	4.33333	5	5	4
1	3	1	2	3	1	2	2	4	1	4	4	4	4	4	4	5	5	5	5	5	5	5	5	5	5	5	4.66667	4.66667	4.66667	3.33333	4.33333	5
2	1	2	5	5	5	5	5	5	5	5	2	5	4	4	2	4	5	5	1	4	5	4	2	1	1	1	4.33333	4.66667	4.33333	5	3	1
1	1	2	3	1	2	3	4	5	4	4	4	4	4	4	4	4	4	4	4	4	4	4	4	4	4	4	4	4	4	4	4	4
1	3	1	5	3	1	2	2	2	5	5	5	5	5	5	5	5	5	5	5	5	5	5	5	5	5	5	5	5	5	5	5	5
2	3	3	4	4	3	3	3	5	5	5	3	5	4	5	3	1	5	4	2	4	3	4	5	4	2	5	4	4.66667	3	4.66667	3.33333	3.66667
1	1	2	4	2	3	4	5	3	5	5	5	5	4	4	4	4	4	4	4	4	4	4	4	4	4	4	4	4.33333	4	4.66667	4.33333	4
2	1	2	5	5	5	5	5	5	5	5	1	5	3	3	1	4	5	5	1	4	5	4	1	1	1	1	4	4.66667	4	5	2.33333	1
2	3	1	4	4	4	1	4	4	5	4	5	5	5	5	5	4	3	5	4	5	4	4	5	4	3	4	4.33333	4	4.66667	5	5	3.66667
2	1	3	2	3	3	2	3	2	4	4	4	4	1	4	1	1	1	4	1	4	4	4	4	4	4	4	4	3	2	4	3	4
1	1	2	5	5	5	3	5	4	4	3	1	4	4	1	1	5	2	4	2	2	3	3	3	3	3	4	2.33333	2.33333	4.33333	4	2	3.33333
1	1	1	5	5	2	3	2	4	5	5	5	5	5	5	5	5	5	5	5	5	5	5	5	5	5	5	5	5	5	5	5	5
1	3	2	5	4	5	2	3	5	5	5	5	5	4	5	5	5	5	5	5	5	5	5	5	5	4	4	5	5	4.66667	5	5	4.33333
2	3	3	5	4	3	2	4	3	4	4	4	5	5	3	2	5	4	5	1	3	3	4	4	2	4	5	3.33333	3.66667	5	4.66667	3.66667	3.66667
1	3	2	4	3	2	2	2	4	5	3	2	4	1	1	1	1	1	4	1	1	1	1	1	4	4	4	1	1.66667	2	4.33333	2.33333	4
2	1	4	3	4	2	3	2	2	2	2	2	3	2	2	2	4	2	4	1	3	3	3	4	3	4	5	2.66667	2.33333	3.33333	3	2.66667	4
1	3	1	2	2	3	3	3	2	5	5	4	5	2	2	2	2	4	5	2	4	2	2	2	5	4	3	2	4.33333	3	5	3.66667	4
2	3	1	4	4	1	3	2	4	5	2	1	5	2	4	3	3	3	5	3	4	2	4	3	5	4	4	3.33333	3	3.33333	5	3	4.33333
1	3	1	4	4	4	4	4	3	4	4	4	4	4	4	4	4	4	4	4	4	4	4	4	4	4	4	4	4	4	4	4	4
2	1	3	3	3	3	2	4	3	5	5	5	5	5	5	5	5	3	4	5	5	5	5	5	5	3	4	5	4.33333	4.66667	4.66667	4.66667	4
2	1	2	1	1	2	3	3	4	4	4	3	4	4	4	3	5	3	4	3	4	2	3	3	4	3	4	3	3.66667	4.33333	4	3.33333	3.66667
1	1	1	5	3	2	4	3	3	5	5	5	5	4	5	4	4	5	5	4	5	4	5	5	4	5	4	4.66667	5	4.33333	5	4.66667	4.33333
2	1	4	5	5	5	1	5	5	5	5	5	5	5	5	5	5	5	5	5	5	5	5	5	5	5	5	5	5	5	5	5	5
2	1	4	5	5	5	1	5	5	5	5	5	5	2	4	3	4	5	5	4	5	3	3	4	5	4	5	3.33333	5	3.66667	5	4.33333	4.66667
2	3	2	5	4	5	4	5	5	4	4	3	5	5	3	3	5	4	5	3	3	3	3	2	3	1	1	3	3.66667	5	4.66667	3.66667	1.66667
2	1	2	3	3	5	2	2	1	3	1	3	4	1	2	3	5	3	4	2	3	2	3	1	3	4	4	2.33333	2.33333	3.33333	3.66667	3.33333	3.66667
1	3	3	5	3	5	3	4	5	4	4	4	4	3	4	4	3	4	4	3	4	4	4	4	4	3	4	4	4	3.33333	4	4	3.66667
2	1	1	5	5	3	1	3	4	5	4	4	5	4	4	4	5	5	5	4	4	4	4	4	4	4	4	4	4.33333	4.66667	5	4.33333	4
2	3	1	4	2	3	1	1	2	5	5	5	5	5	5	5	5	5	5	5	5	5	5	5	5	5	5	5	5	5	5	5	5
2	1	2	2	2	2	2	2	2	5	4	4	4	3	4	4	5	5	5	4	4	5	5	4	5	4	4	4.66667	4.33333	4.33333	4.66667	4.33333	4.33333
2	1	4	5	2	3	1	3	4	4	4	4	4	4	4	4	4	4	4	4	4	4	4	4	4	4	4	4	4	4	4	4	4
1	1	4	5	4	1	1	2	2	3	3	3	3	3	3	3	3	3	3	3	3	3	3	3	3	3	3	3	3	3	3	3	3
1	3	2	1	1	1	4	5	3	5	5	5	5	5	5	5	5	5	5	5	5	5	5	5	5	5	5	5	5	5	5	5	5
2	1	3	2	2	2	3	2	2	1	3	4	2	4	3	4	3	5	3	1	2	3	4	5	4	3	2	3.33333	3.33333	3.33333	2	3.66667	3
1	3	2	3	3	3	2	3	3	5	5	5	5	4	4	4	3	4	4	4	4	3	4	4	4	3	5	3.66667	4.33333	3.66667	4.66667	4.33333	4
1	1	4	3	5	2	2	3	3	4	4	4	4	4	4	4	4	4	4	4	4	4	4	4	4	4	4	4	4	4	4	4	4
2	3	3	5	2	2	3	3	4	5	5	5	5	4	5	4	4	4	5	3	5	4	4	3	4	4	4	4.33333	4.66667	4.33333	5	4.66667	4
2	3	3	4	3	5	4	3	5	4	4	5	4	5	4	4	5	4	4	4	4	4	4	4	4	4	4	4	4	4.66667	4	4.33333	4
2	3	2	5	3	3	3	4	4	5	5	5	5	5	5	5	5	5	5	5	5	2	2	2	4	2	2	3	5	5	5	5	2.66667
2	3	1	5	5	5	4	5	5	5	5	3	5	5	5	3	5	5	5	5	5	1	5	5	5	1	1	3.66667	5	5	5	3.66667	2.33333
1	3	3	1	1	1	3	2	4	5	5	5	5	3	5	2	4	3	5	2	3	2	3	3	4	1	2	3.33333	3.66667	4	5	4	2.33333
2	3	1	5	5	5	5	5	5	5	5	5	5	5	5	5	5	5	5	5	5	5	5	5	5	5	5	5	5	5	5	5	5
2	3	1	2	3	5	4	5	5	5	5	5	5	3	5	5	4	3	5	2	5	3	5	3	4	2	1	4.33333	4.33333	4	5	5	2.33333
1	1	1	5	4	3	2	4	4	5	5	5	5	5	5	5	5	5	5	5	5	4	4	5	4	2	2	4.33333	5	5	5	5	2.66667
2	3	2	4	3	2	2	2	3	4	4	4	4	4	4	3	4	2	4	2	3	2	4	3	3	3	4	3.33333	3	4	4	3.66667	3.33333
2	3	3	5	5	4	1	1	2	3	3	3	3	3	3	3	4	3	3	3	3	3	3	3	5	5	5	3	3	3.33333	3	3	5
2	3	1	5	4	2	1	4	5	4	4	4	4	4	4	4	3	4	4	2	4	4	4	4	4	3	4	4	4	3.66667	4	4	3.66667
2	3	3	4	3	2	1	2	3	5	4	2	5	5	4	2	5	4	5	4	3	3	4	3	4	3	3	3.66667	3.66667	5	5	3	3.33333
1	3	3	4	3	2	1	3	3	5	5	4	5	5	4	4	5	4	5	4	5	4	4	4	5	5	5	4	4.66667	5	5	4.33333	5
2	1	2	3	3	5	1	2	4	4	4	4	4	4	4	4	4	4	4	4	4	4	4	4	4	4	4	4	4	4	4	4	4
2	3	3	5	3	4	3	4	3	4	5	4	5	3	4	5	4	5	5	2	4	4	2	4	2	2	2	3.33333	4.66667	4	4.66667	4.66667	2
2	3	1	5	4	2	1	4	5	4	4	4	4	4	4	4	2	4	4	2	4	4	4	4	4	2	4	4	4	3.33333	4	4	3.33333
1	3	1	4	4	2	1	3	3	4	3	5	5	2	3	3	1	2	5	2	2	2	2	2	2	1	1	2.33333	2.33333	2.66667	4.66667	4.33333	1.33333
2	3	2	5	4	2	3	3	4	5	5	4	5	5	5	4	5	4	4	4	4	4	5	4	5	4	5	4.66667	4.33333	4.66667	4.66667	4	4.66667
1	3	2	4	3	4	3	4	3	5	5	2	5	1	3	1	3	4	4	1	4	1	3	1	1	1	3	2.33333	4.33333	2.66667	4.66667	2.33333	1.66667
2	1	1	1	1	1	3	3	4	4	3	2	4	4	4	2	4	3	4	2	4	2	2	2	4	2	2	2.66667	3.33333	4	4	2.66667	2.66667
2	3	1	5	4	4	3	3	4	5	5	5	5	5	5	5	5	4	5	4	5	3	5	5	5	4	5	4.33333	4.66667	5	5	5	4.66667
2	1	1	5	2	2	1	3	4	4	3	1	3	3	4	3	3	1	3	3	4	3	3	3	4	4	4	3.33333	2.66667	3	3.33333	2.33333	4
2	1	3	3	3	4	3	3	3	4	4	4	4	3	4	4	3	3	4	3	3	3	3	3	3	3	3	3.33333	3.33333	3.33333	4	4	3
2	3	2	5	5	2	4	3	4	5	5	1	5	4	5	1	3	5	5	5	5	3	5	5	1	1	1	4.33333	5	4	5	2.33333	1
2	3	1	5	5	2	2	4	5	4	1	1	4	4	4	1	3	2	4	1	4	2	2	2	5	4	5	2.66667	2.33333	3.66667	4	2	4.66667
1	3	1	3	2	1	1	1	1	3	3	3	3	1	2	1	2	1	2	2	1	2	2	2	1	2	2	2	1.66667	1.66667	2.66667	2	1.66667
2	3	3	3	3	2	2	3	3	4	4	4	4	4	4	4	4	4	4	4	4	4	4	4	4	4	3	4	4	4	4	4	3.66667
2	3	1	5	5	2	2	4	5	4	2	2	4	3	4	2	3	2	4	2	4	4	4	2	5	4	5	4	2.66667	3.33333	4	2.66667	4.66667
1	3	2	4	3	3	3	4	4	4	4	2	4	3	4	2	4	2	4	2	3	2	3	2	2	2	4	3	3	3.66667	4	2.66667	2.66667
1	1	1	5	3	2	1	2	3	5	5	5	5	5	5	5	2	5	5	5	5	5	5	5	5	2	2	5	5	4	5	5	3
1	1	1	4	4	3	4	4	4	4	4	4	4	3	3	4	5	5	5	3	4	3	3	3	4	3	5	3	4.33333	4.33333	4.33333	4.33333	4
1	3	1	3	2	3	1	3	3	1	1	1	1	1	5	3	1	5	5	2	5	5	5	5	5	5	5	5	3.66667	2.33333	2.33333	3	5
2	3	3	5	4	3	3	4	4	5	5	4	5	5	5	5	5	5	5	4	5	5	5	4	5	4	4	5	5	5	5	4.66667	4.33333
1	3	3	5	4	5	1	3	3	1	1	1	1	5	5	5	5	5	5	5	5	5	5	5	5	5	5	5	3.66667	5	2.33333	3.66667	5
2	1	4	4	5	3	2	2	5	4	4	4	4	4	4	4	4	4	4	4	4	3	4	4	4	4	4	3.66667	4	4	4	4	4
1	3	2	5	2	2	4	3	4	4	4	3	4	3	4	4	4	4	4	3	4	3	4	4	3	3	3	3.66667	4	3.66667	4	3.66667	3
1	1	1	5	5	5	1	3	5	5	5	5	5	5	5	5	5	5	5	5	5	5	5	5	5	5	5	5	5	5	5	5	5
2	3	2	3	2	3	1	2	3	4	3	4	4	3	3	3	4	3	4	4	3	3	3	3	4	4	3	3	3	3.66667	4	3.66667	3.66667
1	3	2	3	4	3	4	5	3	4	4	4	4	4	4	4	1	4	1	4	4	4	4	1	1	1	1	4	4	2	3	3	1
1	1	4	4	2	5	4	5	3	4	4	4	4	4	3	4	4	4	4	4	4	4	4	4	2	2	4	3.66667	4	4	4	4	2.66667
1	1	1	5	4	3	4	4	4	5	5	5	5	5	5	5	5	5	5	5	5	5	5	5	5	5	5	5	5	5	5	5	5
1	1	1	5	5	5	4	5	4	5	5	5	5	4	5	4	5	5	5	5	5	4	5	5	2	2	2	4.66667	5	4.66667	5	4.66667	2
1	3	1	5	4	3	4	4	5	4	4	4	4	3	4	3	2	3	4	3	4	3	3	4	4	4	4	3.33333	3.66667	3	4	3.66667	4
1	3	3	5	5	5	4	5	5	5	5	5	5	5	5	5	5	5	5	5	5	5	5	5	5	5	5	5	5	5	5	5	5
2	3	1	4	3	2	3	2	5	4	4	5	4	5	4	4	5	4	5	3	4	2	4	3	3	2	4	3.33333	4	5	4.33333	4.66667	3
1	1	2	4	1	3	2	3	3	5	5	2	5	3	4	3	5	3	4	1	3	3	3	3	3	1	2	3.33333	3.66667	4	4.66667	3	2
1	3	1	5	5	3	4	4	5	4	4	4	4	3	4	3	3	3	4	3	4	3	3	4	4	4	4	3.33333	3.66667	3.33333	4	3.66667	4
1	1	1	5	1	5	4	5	5	5	5	5	5	1	5	5	1	5	5	1	5	5	5	5	1	1	1	5	5	2.33333	5	5	1
2	1	1	4	3	4	4	3	3	4	4	2	4	4	4	2	2	4	4	4	4	2	2	2	4	4	4	2.66667	4	3.33333	4	2.66667	4
2	3	3	3	2	2	4	2	3	5	5	5	5	4	5	5	5	4	5	2	4	2	4	5	4	4	4	3.66667	4.33333	4.66667	5	5	4
1	1	1	3	2	5	3	5	3	1	1	1	1	1	1	1	1	1	1	1	1	1	1	1	1	1	1	1	1	1	1	1	1
2	1	3	4	4	2	4	3	3	4	4	4	4	4	4	4	4	4	4	4	4	4	4	4	4	4	4	4	4	4	4	4	4
1	1	3	5	2	2	4	3	3	3	3	3	3	3	3	3	3	3	3	3	3	3	3	3	3	3	3	3	3	3	3	3	3
1	1	3	4	2	2	2	3	5	5	5	4	5	4	5	5	5	5	5	4	5	5	5	5	4	4	4	5	5	4.66667	5	4.66667	4
1	1	1	3	5	4	2	4	5	5	5	4	4	4	5	4	4	5	5	4	5	5	5	4	5	4	5	5	5	4.33333	4.66667	4.33333	4.66667
1	1	3	2	3	1	2	5	3	4	2	2	4	4	2	2	4	2	4	2	4	2	3	2	5	5	5	2.33333	2.66667	4	4	2.66667	5
1	3	3	3	3	4	3	4	5	4	4	4	4	3	4	4	4	4	4	3	4	4	4	4	4	4	4	4	4	3.66667	4	4	4
1	3	1	5	2	4	5	2	4	5	5	2	2	2	5	2	5	2	5	2	5	3	5	3	5	5	5	4.33333	4	4	4	3	5
1	2	1	5	5	4	3	4	5	5	5	5	5	1	5	2	4	5	5	5	5	3	5	5	5	3	4	4.33333	5	3.33333	5	4	4
2	3	1	2	4	4	3	4	4	5	5	5	5	5	5	5	5	5	5	5	5	5	5	5	5	5	5	5	5	5	5	5	5
1	3	3	1	1	1	2	2	3	3	2	4	4	1	3	3	1	3	4	1	3	3	3	4	5	1	4	3	2.66667	2	3.66667	3.66667	3.33333
1	3	3	3	4	2	2	2	4	5	4	4	5	3	4	4	4	4	5	4	4	3	4	4	5	5	5	3.66667	4	4	5	4.33333	5
1	1	1	5	5	4	4	4	3	5	5	5	5	5	5	5	5	5	5	5	5	5	5	5	5	5	5	5	5	5	5	5	5
2	3	2	5	5	3	2	4	5	5	5	4	5	5	5	5	5	5	5	5	5	5	5	5	5	5	5	5	5	5	5	4.66667	5
2	3	1	5	3	4	3	4	4	5	5	5	5	5	5	5	5	5	5	5	5	5	5	5	5	5	5	5	5	5	5	5	5
2	3	2	1	1	4	1	1	1	1	1	1	1	1	1	1	1	1	1	1	1	1	1	1	4	1	1	1	1	1	1	1	2
1	2	3	5	5	5	2	4	4	5	3	1	4	1	1	1	1	3	3	1	3	1	1	1	3	1	1	1	3	1.66667	4	1.66667	1.66667
1	1	3	2	3	2	4	5	2	5	4	5	5	4	4	4	4	4	5	4	4	4	4	4	5	5	2	4	4	4.33333	5	4.66667	4
2	2	3	3	2	2	4	3	3	3	4	4	3	3	3	3	3	3	3	3	3	3	4	3	3	3	3	3.33333	3.33333	3	3	3.33333	3
2	1	3	2	3	2	2	1	4	3	4	3	4	3	3	2	4	3	4	3	4	4	3	3	4	4	3	3.33333	3.66667	3.66667	3.66667	3	3.66667
2	3	1	2	3	3	4	2	2	4	3	4	5	3	1	1	5	3	4	2	1	1	1	3	1	1	3	1	2.33333	4	4.33333	3	1.66667
1	1	2	2	3	4	2	3	2	4	4	4	4	4	4	4	4	4	4	4	4	4	4	4	4	4	4	4	4	4	4	4	4
1	2	3	2	1	3	2	4	4	4	3	3	4	2	3	3	4	3	4	3	3	3	3	3	2	2	4	3	3	3.33333	4	3.33333	2.66667
2	1	3	5	3	5	3	5	3	5	5	5	5	5	5	5	5	5	5	5	5	5	5	5	5	5	5	5	5	5	5	5	5
1	3	1	2	2	1	3	1	3	5	5	5	5	5	5	5	5	5	5	5	5	5	5	5	5	5	5	5	5	5	5	5	5
1	1	1	4	3	2	1	2	3	5	1	3	5	3	3	3	5	3	5	1	4	3	3	3	3	2	5	3	2.66667	4.33333	5	3.66667	3.33333
1	2	3	2	1	1	1	4	4	5	2	1	5	4	4	1	2	4	5	2	4	2	4	2	5	2	5	3.33333	3.33333	3.66667	5	2.33333	4
2	3	1	1	1	1	1	2	5	5	5	4	5	2	5	4	3	3	4	4	4	3	3	3	4	3	4	3.66667	4	3	4.66667	4	3.66667
1	1	4	2	3	3	2	3	3	4	4	4	4	4	4	4	4	4	4	4	4	4	4	4	4	4	4	4	4	4	4	4	4
2	1	3	5	2	1	2	2	2	5	2	2	5	5	2	2	5	2	5	3	4	2	2	2	5	5	5	2	2.66667	5	5	3	5
2	3	1	4	1	3	3	4	3	5	4	4	5	3	3	3	3	4	4	3	4	3	3	3	4	4	3	3	4	3.33333	4.66667	3.66667	3.66667
1	2	1	5	3	5	3	4	5	5	5	4	5	5	5	3	5	1	5	5	5	5	5	1	4	4	5	5	3.66667	5	5	4	4.33333
1	2	3	5	2	5	1	2	5	4	4	4	4	3	4	4	4	4	4	4	4	4	4	4	4	4	4	4	4	3.66667	4	4	4
1	2	1	4	3	3	2	4	3	5	5	5	5	4	4	4	2	4	4	4	4	4	4	4	4	4	4	4	4.33333	3.33333	4.66667	4.33333	4
2	3	1	2	4	3	4	2	2	4	3	4	5	4	1	1	5	3	4	3	1	1	1	3	1	1	3	1	2.33333	4.33333	4.33333	3	1.66667
2	2	1	4	3	2	1	3	3	5	3	4	5	3	4	4	4	4	4	3	4	3	4	4	3	3	3	3.66667	3.66667	3.66667	4.66667	4	3
1	1	1	4	5	4	4	3	5	5	5	4	5	4	5	5	4	5	4	3	4	4	4	4	3	4	4	4.33333	4.66667	4	4.66667	4.33333	3.66667
2	2	1	1	1	1	1	2	1	4	4	4	4	2	2	2	2	2	4	2	2	2	2	4	4	4	4	2	2.66667	2.66667	4	3.33333	4
1	1	3	4	3	3	3	3	4	4	4	4	4	4	4	3	4	4	4	4	4	4	4	4	3	2	4	4	4	4	4	3.66667	3
1	3	1	5	1	3	1	2	3	5	5	5	5	5	5	5	5	5	5	3	5	5	5	3	3	3	5	5	5	5	5	5	3.66667
1	3	2	5	5	5	4	5	5	5	5	5	5	4	2	1	4	5	5	3	5	2	2	5	5	5	5	2	5	4.33333	5	3.66667	5
2	3	2	3	2	3	3	2	3	4	3	2	5	4	3	2	4	2	5	2	3	3	2	4	5	4	2	2.66667	2.66667	4.33333	4.66667	3	3.66667
2	3	3	5	4	3	4	4	5	5	5	5	5	5	5	5	5	5	5	5	5	5	5	5	5	4	5	5	5	5	5	5	4.66667
1	1	3	3	4	3	3	3	3	4	4	4	4	4	4	4	4	4	4	4	4	4	4	4	4	4	4	4	4	4	4	4	4
2	2	1	4	4	3	3	4	3	5	5	4	5	4	4	4	4	4	5	4	5	5	4	4	5	4	4	4.33333	4.66667	4.33333	5	4.33333	4.33333
2	2	1	4	2	2	3	4	3	4	3	5	5	5	3	2	5	3	5	5	2	3	3	2	5	3	5	3	2.66667	5	4.66667	4	4.33333
2	1	3	2	2	2	2	2	3	4	4	4	4	3	3	3	3	4	4	3	3	3	3	3	3	3	3	3	3.66667	3.33333	4	3.66667	3
2	1	3	3	2	3	2	3	3	3	2	1	4	2	2	2	4	3	4	3	2	2	2	2	4	2	4	2	2.33333	3.33333	3.66667	2.33333	3.33333
1	1	3	5	4	4	4	5	4	5	5	5	5	3	5	5	5	5	3	2	4	3	4	5	5	5	5	4	4.66667	3.66667	4.33333	4.33333	5
1	1	3	3	2	1	4	3	5	4	4	3	4	3	3	4	2	2	4	2	4	2	4	3	4	4	4	3	3.33333	3	4	3.66667	4
2	1	1	5	4	2	1	2	2	3	3	4	3	3	3	5	3	2	3	3	3	3	3	3	4	4	4	3	2.66667	3	3	4	4
2	1	3	5	5	3	2	4	5	4	4	3	4	2	4	3	2	3	5	2	5	3	3	3	4	4	3	3.33333	4	3	4.33333	3.66667	3.66667
1	1	4	3	1	3	3	2	3	5	5	5	5	5	5	5	5	5	5	5	5	2	4	5	5	5	5	3.66667	5	5	5	5	5
2	1	2	5	5	5	3	3	2	4	3	5	4	4	3	2	5	4	4	3	3	3	3	2	4	3	3	3	3.33333	4.33333	4	3.66667	3.33333
1	3	1	1	5	1	4	5	5	5	2	2	5	2	5	2	2	5	5	2	5	5	5	5	5	5	2	5	4	3	5	3	4
1	2	4	4	3	3	2	4	5	5	5	5	5	5	5	5	5	5	5	5	5	5	5	5	5	3	5	5	5	5	5	5	4.33333
2	2	4	3	4	3	4	4	3	5	5	5	5	4	5	5	5	4	5	4	5	4	4	4	4	3	4	4.33333	4.66667	4.66667	5	5	3.66667
2	2	1	2	1	1	3	3	4	4	4	3	5	4	4	4	4	4	4	4	4	4	4	4	4	4	4	4	4	4	4.33333	3.66667	4
2	1	1	4	3	2	3	3	3	3	3	2	4	2	3	3	3	3	3	3	3	3	3	3	4	3	3	3	3	2.66667	3.33333	2.66667	3.33333
2	3	3	3	4	2	3	2	4	5	5	4	5	1	5	4	1	5	5	1	5	5	5	4	4	4	4	5	5	2.33333	5	4.33333	4
1	2	4	5	4	3	1	4	4	5	2	2	5	2	4	3	5	4	5	3	5	3	3	3	5	5	5	3.33333	3.66667	4	5	3.33333	5
1	1	1	3	5	4	2	4	4	5	4	5	5	5	4	5	5	3	5	3	4	3	4	3	5	4	5	3.66667	3.66667	5	5	5	4.66667
2	2	4	1	1	1	1	3	2	3	3	4	4	2	3	3	4	2	4	3	3	2	2	2	4	3	3	2.33333	2.66667	3.33333	3.66667	3.66667	3.33333
2	3	2	5	3	3	2	4	4	5	3	5	5	5	3	3	5	3	5	5	5	3	3	3	3	3	3	3	3.66667	5	5	4.33333	3
2	2	4	5	5	5	4	4	5	5	5	5	5	5	5	5	5	5	5	5	5	5	5	5	1	1	1	5	5	5	5	5	1
2	3	1	3	2	2	1	3	5	5	2	2	5	4	4	2	4	2	5	2	5	2	2	2	5	2	2	2.66667	3	4.33333	5	3	3
2	2	4	3	3	2	1	3	4	5	3	3	3	5	3	3	5	3	3	3	3	3	3	3	3	3	3	3	3	4.33333	3.66667	3	3
2	3	3	4	4	3	3	2	3	4	3	2	5	5	4	2	4	3	4	4	4	2	2	2	4	3	3	2.66667	3.33333	4.33333	4.33333	2.66667	3.33333
1	1	3	4	3	2	2	2	3	4	4	5	4	4	4	5	4	3	4	3	3	3	4	4	2	2	2	3.66667	3.33333	4	4	4.66667	2
2	3	2	1	1	1	2	2	4	4	4	2	4	3	3	2	4	3	4	3	4	3	4	2	3	3	4	3.33333	3.66667	3.66667	4	2.66667	3.33333
2	3	3	5	4	3	2	3	4	4	4	2	4	5	2	2	5	4	5	4	4	2	2	2	4	4	2	2	4	5	4.33333	3	3.33333
2	3	3	5	4	3	3	3	5	5	5	4	5	2	5	2	2	5	5	1	5	5	5	5	5	5	5	5	5	3	5	3.66667	5
2	3	3	4	5	4	4	3	2	4	4	2	4	2	3	3	4	3	4	2	4	3	3	3	3	3	3	3	3.66667	3.33333	4	3	3
2	1	3	4	4	3	2	3	4	5	5	4	5	4	4	3	5	3	5	3	5	3	3	3	4	4	4	3.33333	4.33333	4.66667	5	4	4
1	1	3	5	1	4	4	4	2	4	4	4	4	4	4	4	4	4	4	4	4	4	4	4	4	4	4	4	4	4	4	4	4
1	2	3	1	1	1	3	3	3	3	3	5	5	3	5	5	4	2	4	3	4	3	4	3	5	2	4	4	3	3.66667	4	4.66667	3.66667
2	2	3	4	4	2	3	2	3	5	5	5	5	4	4	3	5	4	5	3	4	3	4	4	5	4	5	3.66667	4.33333	4.66667	5	4.33333	4.66667
1	2	4	5	5	5	3	4	4	4	4	1	1	4	1	1	1	3	4	1	1	1	1	1	4	3	1	1	2.66667	3	3	2	2.66667
1	1	1	4	3	1	4	4	4	5	5	4	5	5	5	4	5	3	5	4	5	4	5	4	5	5	3	4.66667	4.33333	5	5	4.33333	4.33333
1	3	1	5	3	5	2	4	4	3	3	3	5	3	3	3	4	3	4	3	3	3	3	3	5	3	5	3	3	3.66667	4	3.33333	4.33333
2	1	3	2	2	3	3	3	3	4	4	2	4	1	2	1	1	4	4	1	3	2	2	1	2	2	1	2	3.66667	2	4	2.33333	1.66667
1	3	3	5	5	5	3	3	4	5	5	5	5	3	5	3	4	4	5	3	5	3	4	4	5	4	5	4	4.66667	4	5	4.33333	4.66667
1	1	1	5	5	5	2	3	5	3	3	4	3	3	3	4	3	3	3	3	3	3	3	3	3	3	4	3	3	3	3	3.66667	3.33333
1	3	2	4	3	3	2	3	3	2	3	3	5	5	4	2	5	2	4	3	3	2	2	3	5	5	5	2.66667	2.66667	4.66667	3.66667	3	5
1	3	3	5	5	4	3	3	5	5	4	2	4	2	3	1	2	4	4	2	4	3	3	1	2	2	2	3	4	2.66667	4.33333	2.33333	2
1	3	2	5	5	4	5	5	5	4	5	1	5	2	3	2	3	4	5	3	3	4	4	3	4	3	3	3.66667	4	3.33333	4.66667	2.66667	3.33333
2	1	3	3	2	4	1	3	2	3	3	2	4	3	3	2	4	2	3	2	4	2	2	2	5	4	3	2.33333	3	3.33333	3.33333	2.33333	4
1	1	1	4	2	2	3	2	3	4	4	4	4	2	4	4	2	3	4	3	3	4	3	4	4	3	4	3.66667	3.33333	2.66667	4	4	3.66667
2	3	2	4	4	2	2	2	3	4	4	3	4	3	3	3	4	4	4	2	3	3	2	3	4	4	4	2.66667	3.66667	3.66667	4	3.33333	4
1	3	2	5	1	5	3	5	4	5	5	3	5	3	5	3	3	5	5	3	4	3	5	3	1	1	1	4.33333	4.66667	3.66667	5	3.66667	1
2	1	1	3	4	2	1	3	4	5	5	5	5	5	5	5	5	5	5	5	5	5	5	5	5	5	5	5	5	5	5	5	5
1	2	4	4	2	3	3	4	4	4	3	4	4	3	4	3	3	3	3	3	3	3	3	3	4	3	3	3.33333	3	3	3.66667	3.33333	3.33333
2	1	3	1	1	1	2	2	4	4	2	1	3	1	4	1	4	3	3	3	4	2	2	1	3	5	3	2.66667	3	2.66667	3.33333	1.66667	3.66667
2	3	2	1	1	1	1	1	1	1	1	1	1	1	1	1	1	1	1	1	1	1	1	1	1	1	1	1	1	1	1	1	1
1	1	3	1	1	2	1	3	1	5	5	5	5	5	5	5	5	5	5	5	5	5	5	5	5	5	5	5	5	5	5	5	5
2	3	2	3	2	3	2	3	3	5	4	4	4	4	4	4	5	2	4	4	4	4	4	3	4	4	4	4	3.33333	4.33333	4.33333	4	4
2	1	2	5	4	2	2	4	5	5	5	5	5	4	5	5	3	5	5	3	5	5	5	5	5	5	3	5	5	4	5	5	4.33333
1	1	2	4	5	5	3	3	4	5	5	5	5	4	4	4	5	4	5	4	5	5	5	5	5	5	5	4.66667	4.66667	4.66667	5	4.66667	5
1	3	2	3	2	2	2	2	2	4	2	1	4	3	2	2	3	3	5	3	3	3	3	3	2	2	4	2.66667	2.66667	3.66667	4.33333	2.66667	2.66667
2	1	1	2	3	2	3	3	5	4	4	4	4	4	4	4	4	3	4	4	4	4	4	4	4	4	4	4	3.66667	4	4	4	4
2	1	1	4	3	5	3	3	4	5	5	5	5	5	5	5	5	5	5	5	5	5	5	5	5	5	5	5	5	5	5	5	5
1	1	3	5	4	4	3	3	5	5	5	5	5	4	4	4	4	4	4	4	4	4	4	4	4	4	4	4	4.33333	4	4.66667	4.33333	4
2	1	2	3	2	1	1	2	3	3	3	4	3	4	3	3	4	3	3	3	3	3	3	3	3	3	3	3	3	3.66667	3	3.33333	3
2	3	1	5	4	3	3	4	4	5	5	5	5	5	5	5	5	5	5	5	5	5	5	5	5	5	5	5	5	5	5	5	5
1	1	1	2	1	1	4	4	4	3	3	4	3	3	4	3	4	4	4	4	3	3	3	3	4	3	5	3.33333	3.33333	3.66667	3.33333	3.66667	4
2	3	3	4	4	2	2	3	3	4	4	3	4	5	4	4	5	4	4	3	4	4	4	4	4	3	4	4	4	4.66667	4	3.66667	3.66667
1	2	4	4	2	1	2	3	4	4	2	2	4	2	4	2	2	2	4	2	2	2	2	2	4	4	2	2.66667	2	2.66667	4	2.66667	3.33333
2	1	3	4	5	5	5	4	5	4	4	3	4	3	3	3	3	3	4	3	4	3	3	3	3	3	3	3	3.66667	3.33333	4	3.33333	3
2	3	1	3	4	5	1	3	3	5	5	5	5	5	5	5	5	5	5	5	5	5	5	5	5	5	5	5	5	5	5	5	5
1	1	1	1	1	1	3	5	3	3	3	5	5	1	3	3	1	4	4	3	3	2	2	2	4	3	4	2.33333	3.33333	2	4	4	3.66667
1	1	2	5	1	4	5	5	4	5	5	5	5	5	5	5	5	5	5	5	5	5	5	5	5	5	5	5	5	5	5	5	5
2	3	1	5	4	1	2	2	5	5	5	5	5	5	5	5	5	5	5	5	5	5	5	5	5	5	5	5	5	5	5	5	5
2	3	1	5	4	1	2	2	5	5	5	5	5	5	5	5	5	5	5	5	5	5	5	5	5	5	5	5	5	5	5	5	5
2	2	1	5	5	3	4	3	3	4	4	4	4	4	4	4	4	3	4	4	4	3	4	4	4	4	4	3.66667	3.66667	4	4	4	4
2	3	1	5	4	4	2	3	3	4	4	2	4	5	3	2	5	4	3	5	2	3	3	2	4	4	3	3	3.33333	4.33333	3.66667	2.33333	3.66667
2	3	3	2	1	2	2	2	3	4	4	3	4	4	3	3	4	3	4	4	4	3	3	3	4	4	4	3	3.66667	4	4	3.33333	4
1	3	3	4	5	2	1	3	5	4	4	2	4	2	1	1	3	3	4	1	1	1	2	3	1	3	2	1.33333	2.66667	3	4	2.33333	2
1	1	1	4	1	2	3	2	3	5	3	3	5	1	5	5	3	4	4	2	4	3	3	3	3	5	5	3.66667	3.66667	2.66667	4.66667	4	4.33333
1	2	3	5	5	3	4	4	5	5	5	5	5	5	5	5	5	5	5	5	5	5	5	5	5	5	5	5	5	5	5	5	5
1	1	3	4	4	4	3	3	4	4	4	4	4	3	4	4	3	4	4	4	4	3	4	4	4	2	4	3.66667	4	3.33333	4	4	3.33333
1	3	2	2	2	2	4	4	4	5	5	5	5	5	5	5	5	5	5	5	5	5	5	5	5	5	5	5	5	5	5	5	5
2	3	2	2	4	3	1	3	2	5	5	5	5	5	5	5	5	5	5	5	5	5	5	5	5	5	5	5	5	5	5	5	5
1	2	4	3	2	1	3	2	2	5	3	3	5	3	3	3	3	5	5	3	3	3	3	3	3	3	3	3	3.66667	3.66667	5	3.66667	3
2	3	1	4	2	5	1	5	3	5	4	3	5	2	5	2	4	4	5	3	5	4	4	3	5	2	5	4.33333	4.33333	3.66667	5	3.33333	4
2	3	1	3	5	5	1	1	1	5	5	5	5	5	5	5	3	4	4	4	4	3	4	4	3	3	4	4	4.33333	4	4.66667	4.66667	3.33333
1	1	1	4	4	5	3	5	3	5	5	4	5	4	5	5	4	5	5	3	4	3	3	5	5	4	5	3.66667	4.66667	4.33333	5	4.66667	4.66667
1	1	3	5	5	2	4	3	5	3	3	3	3	3	3	3	3	3	3	3	3	3	3	3	3	3	4	3	3	3	3	3	3.33333
2	2	4	3	3	4	1	2	2	4	4	4	4	4	4	4	4	4	4	4	4	4	4	4	4	4	4	4	4	4	4	4	4
1	3	1	1	2	4	2	2	2	2	2	2	2	2	2	2	2	2	2	3	3	2	3	3	2	2	4	2.33333	2.33333	2	2	2	2.66667
1	3	1	3	4	2	4	3	4	2	2	2	4	5	3	1	5	3	4	1	2	2	2	2	2	1	4	2.33333	2.33333	4.66667	3.33333	2.33333	2.33333
1	2	2	5	3	4	4	5	5	4	4	4	4	4	4	4	4	4	4	3	4	4	4	4	4	4	3	4	4	4	4	4	3.66667
2	2	2	3	3	5	3	3	4	5	5	5	5	5	5	5	5	5	5	5	5	5	5	5	5	5	5	5	5	5	5	5	5
1	2	2	3	2	3	2	4	2	5	5	5	5	5	5	5	3	5	5	3	5	5	5	5	5	5	4	5	5	4.33333	5	5	4.66667
2	2	2	4	3	3	1	3	4	4	3	3	4	4	4	3	4	4	5	4	4	4	4	4	5	4	4	4	3.66667	4.33333	4.33333	3.66667	4.33333
2	2	4	5	5	3	1	4	3	4	4	4	4	4	4	4	4	4	4	4	4	4	4	4	1	1	1	4	4	4	4	4	1
1	3	1	5	4	4	3	3	4	5	5	5	5	5	5	5	5	5	5	5	5	5	5	5	5	5	5	5	5	5	5	5	5
1	3	1	5	5	2	3	3	3	4	4	4	4	3	4	3	3	3	4	3	3	3	3	4	4	4	4	3.33333	3.33333	3.33333	4	3.66667	4
1	2	2	3	5	5	4	4	5	5	5	3	5	5	5	3	5	5	5	3	5	3	4	5	5	5	5	4	5	5	5	3.66667	5
2	3	3	5	4	2	3	2	4	5	5	5	5	5	5	5	5	5	5	5	5	5	5	5	5	5	5	5	5	5	5	5	5
1	2	2	5	5	4	4	3	4	4	4	5	5	1	1	1	3	1	5	1	3	1	1	1	3	1	4	1	2.66667	3	4.66667	3.66667	2.66667
1	2	1	4	3	2	1	3	3	4	3	1	4	4	4	3	5	2	4	3	3	2	4	3	2	3	4	3.33333	2.66667	4.33333	4	2.66667	3
2	2	2	5	5	5	1	1	2	4	3	3	4	3	3	3	4	3	4	3	3	3	3	3	4	4	4	3	3	3.66667	4	3.33333	4
1	2	1	2	3	3	3	3	2	4	3	3	4	4	2	2	4	3	4	4	4	2	3	2	4	2	4	2.33333	3.33333	4	4	3	3.33333
2	2	2	4	3	4	3	4	5	5	5	4	5	2	5	3	1	5	5	3	5	5	5	5	5	5	5	5	5	2.66667	5	4	5
2	3	2	4	2	2	2	3	3	4	4	3	4	3	4	2	3	3	4	3	4	3	4	3	4	4	3	3.66667	3.66667	3.33333	4	3	3.66667
1	2	3	2	2	3	1	3	2	1	3	2	1	1	3	2	1	3	1	2	1	3	1	1	1	2	1	2.33333	2.33333	1	1	1.66667	1.33333
1	3	3	1	3	2	3	3	3	4	4	4	4	5	4	3	3	4	4	4	4	3	3	3	5	5	5	3.33333	4	4	4	3.66667	5
1	1	3	4	3	5	4	1	1	5	5	1	5	3	3	1	3	3	5	3	3	3	3	1	3	3	1	3	3.66667	3.66667	5	2.33333	2.33333
1	3	1	5	5	5	3	5	5	5	5	5	5	5	5	5	5	5	5	5	5	5	5	5	5	5	5	5	5	5	5	5	5
2	2	4	3	1	2	1	2	4	3	3	3	4	2	4	3	2	2	3	2	3	2	2	2	2	2	3	2.66667	2.66667	2.33333	3.33333	3	2.33333
2	1	1	4	3	3	5	3	4	5	4	3	5	2	4	3	3	3	4	2	4	3	3	3	4	3	4	3.33333	3.66667	3	4.66667	3.33333	3.66667
2	3	3	1	1	1	3	4	5	5	5	5	5	5	5	5	5	5	5	5	5	5	5	5	5	5	5	5	5	5	5	5	5
1	3	1	5	3	2	3	4	4	5	5	5	5	5	5	5	5	5	5	5	5	5	5	5	5	5	5	5	5	5	5	5	5
1	3	1	5	3	3	2	4	4	5	5	5	5	5	5	5	5	5	5	5	5	5	5	5	5	5	5	5	5	5	5	5	5
2	3	2	4	3	2	3	5	3	5	4	3	5	4	4	3	3	4	5	3	4	3	4	4	4	3	4	3.66667	4	4	5	3.66667	3.66667
2	1	1	4	5	4	1	3	3	5	5	5	5	2	2	5	5	5	5	5	5	2	2	4	5	4	5	2	5	4	5	5	4.66667
1	2	1	1	1	1	3	5	3	1	1	4	4	4	4	4	4	1	4	2	2	2	2	2	4	4	1	2.66667	1.33333	4	3	4	3
2	1	1	5	3	5	4	4	4	5	2	2	5	5	5	2	5	3	5	5	4	2	4	2	4	4	2	3.66667	3	5	5	3	3.33333
1	2	1	2	1	4	3	4	4	5	4	2	4	3	4	1	4	4	4	3	3	4	4	3	5	5	5	4	3.66667	3.66667	4.33333	2.33333	5
1	2	2	3	2	2	4	3	4	4	4	3	4	1	4	3	3	5	5	3	4	1	3	4	4	4	4	2.66667	4.33333	3	4.33333	3.66667	4
2	2	2	5	2	2	1	2	2	4	3	3	4	3	3	3	3	3	4	3	3	3	3	3	4	4	4	3	3	3.33333	4	3.33333	4
1	3	2	5	1	1	4	5	4	1	1	1	5	1	1	1	5	3	5	3	1	1	1	1	1	1	4	1	1.66667	3.66667	3.66667	2.33333	2
1	1	1	1	1	1	4	5	3	2	2	4	3	3	2	4	4	3	4	3	3	3	3	3	3	3	4	2.66667	2.66667	3.66667	3	4	3.33333
2	2	1	3	3	3	1	2	2	2	2	2	4	2	4	2	2	2	4	2	2	2	2	2	4	5	5	2.66667	2	2.66667	3.33333	2.66667	4.66667
1	3	3	3	3	2	2	5	3	5	5	5	5	2	5	5	4	4	5	5	5	4	4	5	4	4	4	4.33333	4.66667	3.66667	5	5	4
2	2	2	5	3	3	4	4	5	5	5	5	5	5	5	5	5	5	5	5	5	5	5	5	5	5	5	5	5	5	5	5	5
2	2	2	2	5	2	1	2	3	4	3	4	4	4	3	4	4	3	4	3	4	3	3	4	4	3	5	3	3.33333	4	4	4	4
1	2	2	3	2	2	3	3	4	1	1	1	1	1	1	1	1	1	1	1	1	1	4	1	5	5	1	2	1	1	1	1	3.66667
2	2	2	3	3	5	3	3	4	3	4	3	3	5	3	3	5	4	3	3	3	3	3	3	5	3	3	3	3.66667	4.33333	3	3	3.66667
1	1	3	2	3	2	3	3	3	4	4	4	4	4	4	4	4	4	4	4	4	2	4	4	4	4	4	3.33333	4	4	4	4	4
1	1	3	3	2	2	2	2	3	4	2	4	4	4	4	4	4	2	3	4	3	3	4	4	2	2	3	3.66667	2.33333	3.66667	3.66667	3.66667	2.33333
1	1	2	5	2	5	2	3	3	5	5	5	5	4	5	4	4	5	5	2	5	3	5	5	5	5	5	4.33333	5	4.33333	5	4.66667	5
1	1	3	5	4	3	4	5	5	5	5	5	5	2	4	5	2	4	4	4	4	4	4	4	4	3	3	4	4.33333	2.66667	4.66667	4.66667	3.33333
1	1	3	4	4	2	2	3	2	4	1	1	4	1	1	1	5	1	4	1	1	1	1	1	4	3	4	1	1	3.33333	4	2	3.66667
2	3	2	3	5	4	2	3	2	4	4	3	5	2	4	2	2	3	4	2	4	4	4	2	4	2	3	4	3.66667	2.66667	4.33333	3	3
1	2	2	4	3	5	3	5	4	5	4	4	5	3	3	3	5	5	5	4	4	3	3	4	5	5	3	3	4.33333	4.33333	5	4	4.33333
2	2	3	5	2	2	4	4	3	4	4	4	4	1	4	4	2	4	4	2	4	3	3	3	2	2	2	3.33333	4	2.33333	4	4	2
1	3	3	2	1	1	3	2	2	5	4	5	5	4	2	2	4	4	5	4	4	3	3	2	5	5	4	2.66667	4	4.33333	5	4	4.66667
2	1	3	4	3	5	4	4	4	4	4	4	4	4	4	4	4	4	4	4	4	4	4	4	4	4	4	4	4	4	4	4	4
1	1	3	1	4	1	2	4	1	4	4	5	2	4	1	1	2	5	4	2	5	3	2	3	4	5	1	2	4.66667	3.33333	3.33333	3.33333	3.33333
2	2	3	5	3	3	1	3	3	3	4	4	4	4	5	5	1	2	2	1	3	2	4	3	5	1	5	3.66667	3	2.33333	3	3.66667	3.66667
1	3	2	5	4	2	2	3	3	5	5	5	5	5	5	5	5	5	5	5	5	5	5	5	5	5	5	5	5	5	5	5	5
1	1	3	5	2	3	1	1	1	3	2	2	2	2	2	2	2	2	2	2	2	2	2	2	5	5	5	2	2	2	2.33333	2	5
2	4	1	5	3	2	4	3	4	4	5	3	5	4	3	3	4	3	5	3	5	4	4	3	5	5	5	3.66667	4.33333	4.33333	4.66667	3.66667	5
2	4	1	5	5	5	5	2	5	4	5	2	3	5	5	2	4	2	4	3	4	3	4	2	3	3	4	4	3.66667	4.33333	3.66667	2.66667	3.33333
2	4	1	4	5	5	3	3	3	4	4	4	4	5	5	4	5	4	5	3	4	4	4	4	4	4	5	4.33333	4	5	4.33333	4.33333	4.33333
2	4	1	4	4	3	4	4	5	4	5	4	5	5	5	4	5	4	5	3	5	3	5	4	5	3	5	4.33333	4.66667	5	4.66667	4.33333	4.33333
2	4	4	5	3	2	1	1	1	2	1	1	2	1	1	1	4	1	1	1	1	1	1	1	1	1	4	1	1	2	1.66667	1	2
1	1	3	3	1	2	2	4	4	5	4	4	4	4	5	3	5	4	4	2	4	3	4	4	3	4	4	4	4	4.33333	4.33333	3.66667	3.66667
2	4	1	4	2	3	1	3	3	4	4	3	3	4	1	2	4	2	4	4	2	2	1	2	4	4	4	1.33333	2.66667	4	3.66667	3	4
1	4	1	5	3	5	5	5	4	5	2	1	5	3	3	1	3	4	5	2	3	3	4	1	2	1	3	3.33333	3	3.66667	5	2.33333	2
1	4	1	2	5	2	4	2	4	4	2	2	4	2	3	2	2	2	4	2	3	2	2	2	4	4	4	2.33333	2.33333	2.66667	4	2.66667	4
2	4	4	1	5	2	1	3	2	2	2	4	4	3	2	1	3	2	2	2	2	2	2	1	2	4	4	2	2	2.66667	2.66667	2.33333	3.33333
2	4	4	5	4	3	1	3	4	5	4	3	5	4	4	3	4	4	4	3	4	4	4	4	4	4	4	4	4	4	4.66667	3.33333	4
2	4	4	2	2	2	3	3	3	5	5	5	5	5	5	5	5	5	5	1	5	5	5	1	5	5	5	5	5	5	5	5	5
2	4	4	3	5	2	1	3	4	5	5	5	5	5	5	5	5	5	5	5	5	5	5	5	5	5	5	5	5	5	5	5	5
2	4	4	5	4	2	4	3	4	4	4	4	5	3	3	4	4	5	4	3	4	3	4	4	4	4	3	3.33333	4.33333	3.66667	4.33333	4	3.66667
1	4	2	5	2	2	4	3	4	3	4	2	4	1	4	1	4	4	4	3	4	4	4	4	4	1	4	4	4	3	3.66667	2.33333	3
2	4	4	2	2	2	2	2	4	4	4	4	4	3	4	3	3	3	3	3	3	3	3	3	3	3	3	3.33333	3.33333	3	3.66667	3.33333	3
1	4	3	4	4	5	3	4	4	5	5	4	5	5	4	4	4	4	5	4	5	4	5	5	5	3	4	4.33333	4.66667	4.66667	5	4.33333	4
2	4	3	5	5	5	3	5	5	5	5	5	5	5	5	5	5	5	5	5	5	5	5	5	5	5	5	5	5	5	5	5	5
1	4	3	5	3	4	1	4	4	3	3	1	3	3	3	3	3	3	3	3	3	3	3	3	3	3	3	3	3	3	3	2.33333	3
2	4	2	3	2	3	3	2	3	4	4	3	5	3	3	3	4	3	4	2	3	3	4	3	4	3	5	3.33333	3.33333	3.66667	4.33333	3.33333	4
2	4	3	4	5	3	5	3	4	1	1	3	1	1	1	1	1	4	1	1	3	1	1	1	1	1	1	1	2.66667	1	1	1.66667	1
2	4	4	1	1	5	1	3	3	4	4	5	5	5	4	3	5	2	5	3	4	1	3	1	4	4	3	2.66667	3.33333	5	4.66667	4.33333	3.66667
2	4	1	5	5	3	5	4	5	5	5	2	5	5	4	2	5	4	5	4	4	2	2	2	2	2	2	2.66667	4.33333	5	5	3	2
1	4	3	4	3	4	3	3	4	4	4	2	5	2	2	2	2	4	5	2	2	4	4	2	4	2	4	3.33333	3.33333	3	4.66667	3	3.33333
2	4	4	2	3	2	2	3	2	4	4	3	4	5	4	3	5	3	3	3	3	2	2	2	3	3	4	2.66667	3.33333	4.33333	3.66667	3	3.33333
2	4	3	5	5	1	2	2	5	4	4	4	4	4	4	4	4	4	4	4	4	4	4	4	4	4	4	4	4	4	4	4	4
1	4	1	4	3	3	3	4	4	5	5	4	5	4	5	4	4	5	5	2	5	5	5	4	4	1	2	5	5	4.33333	5	4.33333	2.33333
2	4	2	5	3	4	3	4	4	5	5	1	5	1	5	1	1	5	5	1	5	1	5	1	5	5	5	3.66667	5	2.33333	5	2.33333	5
1	4	4	4	5	4	4	4	5	5	4	2	3	4	3	3	1	5	5	3	4	2	2	3	5	1	1	2.33333	4.33333	3.33333	4.33333	3.33333	2.33333
2	4	4	5	4	3	2	3	4	5	4	2	5	4	3	2	4	4	5	1	2	3	4	3	1	1	4	3.33333	3.33333	4.33333	5	3	2
2	1	3	1	1	3	3	2	3	4	4	3	4	2	3	3	3	3	4	3	3	2	3	3	4	4	4	2.66667	3.33333	3	4	3.33333	4
1	4	2	5	3	3	4	4	5	5	5	3	5	5	5	5	5	5	5	3	3	4	5	3	5	3	5	4.66667	4.33333	5	5	4.33333	4.33333
2	1	2	2	4	2	3	2	5	4	4	4	4	4	4	4	4	4	4	4	4	4	4	4	4	4	4	4	4	4	4	4	4
1	4	4	5	4	3	3	4	4	5	5	5	5	2	5	2	5	5	5	2	2	2	2	5	5	2	5	3	4	4	5	4	4
1	1	3	5	5	5	5	5	5	5	5	5	5	5	5	5	5	5	5	5	5	5	5	5	5	5	5	5	5	5	5	5	5
2	4	4	5	4	3	3	3	3	5	4	4	5	4	4	3	3	3	4	2	4	3	4	3	4	3	3	3.66667	3.66667	3.66667	4.66667	3.66667	3.33333
2	4	1	4	3	4	4	5	5	5	5	5	5	3	5	5	4	4	5	3	5	3	3	1	5	1	1	3.66667	4.66667	4	5	5	2.33333
1	4	3	1	1	3	4	5	4	5	5	5	5	5	5	5	5	5	5	5	5	5	5	5	5	5	5	5	5	5	5	5	5
2	4	4	4	4	4	2	3	4	5	5	5	5	5	5	5	5	5	5	5	5	5	5	5	5	5	5	5	5	5	5	5	5
2	4	4	5	5	3	2	4	3	5	3	3	5	3	4	2	4	2	5	3	4	3	3	3	3	3	2	3.33333	3	4	5	3.33333	2.66667
1	4	2	5	1	2	2	2	4	3	3	3	3	3	3	3	3	3	3	3	3	3	3	3	3	3	5	3	3	3	3	3	3.66667
1	4	3	5	5	4	5	5	5	5	5	4	5	2	2	2	2	5	5	2	5	5	5	3	2	2	2	4	5	3	5	3.66667	2
1	4	2	2	2	2	2	2	4	5	3	4	4	4	4	4	5	3	5	2	3	2	3	3	5	4	5	3	3	4.66667	4.66667	4.33333	4.66667
1	4	1	5	4	3	3	3	4	2	2	5	5	2	2	3	1	2	4	1	1	2	2	4	3	3	4	2	1.66667	2.33333	3.66667	4	3.33333
2	4	4	2	3	3	3	4	4	4	4	5	5	3	5	3	3	4	5	3	4	3	4	3	4	2	3	4	4	3.66667	4.66667	4.33333	3
1	4	3	5	5	5	5	4	5	5	5	3	5	3	3	3	3	5	5	3	5	3	4	4	1	1	1	3.33333	5	3.66667	5	3.66667	1
1	1	1	5	5	2	3	2	3	4	3	2	4	1	3	1	4	3	4	2	4	2	2	2	4	4	4	2.33333	3.33333	3	4	2.33333	4
1	4	3	5	5	5	4	5	4	1	1	1	1	2	1	1	2	1	1	2	3	1	1	1	2	1	2	1	1.66667	1.66667	1	1	1.66667
2	4	3	5	5	5	5	5	5	5	5	5	5	5	5	5	5	5	5	5	5	5	5	5	4	3	4	5	5	5	5	5	3.66667
2	4	2	5	3	3	3	5	4	5	4	2	5	5	4	2	5	5	5	5	5	3	3	3	5	5	5	3.33333	4.66667	5	5	3	5
1	4	2	4	3	2	2	3	5	5	5	2	5	2	5	2	5	5	5	2	5	5	5	2	5	2	5	5	5	4	5	3	4
2	4	3	4	3	3	1	1	1	3	3	3	3	3	3	3	3	3	3	3	3	3	3	3	4	4	4	3	3	3	3	3	4
1	4	2	1	3	3	3	3	4	5	5	5	5	5	5	5	5	5	5	5	5	5	5	5	5	5	5	5	5	5	5	5	5
1	4	3	5	3	3	2	3	4	4	3	4	4	4	3	3	4	4	4	3	4	4	4	3	3	2	4	3.66667	3.66667	4	4	3.66667	3
1	4	4	1	1	1	1	1	1	1	1	1	1	1	5	5	1	1	1	1	1	5	1	1	1	1	1	3.66667	1	1	1	2.33333	1
1	1	4	3	3	2	4	3	3	3	3	3	3	3	3	3	3	3	3	3	3	3	3	3	3	3	3	3	3	3	3	3	3
2	4	3	2	5	2	3	2	4	5	4	3	5	3	4	3	3	3	5	3	5	3	4	4	4	4	4	3.66667	4	3.66667	5	3.66667	4
2	4	2	4	4	4	3	3	4	5	5	4	5	3	5	4	4	5	5	4	5	4	5	4	5	5	5	4.66667	5	4	5	4.33333	5
1	1	3	1	1	2	1	2	2	5	3	1	5	1	4	1	5	3	5	2	4	2	2	3	3	3	5	2.66667	3.33333	3.66667	5	2.33333	3.66667
2	4	3	5	5	4	3	4	5	5	3	1	5	4	2	1	4	3	4	2	2	2	1	1	3	1	2	1.66667	2.66667	4	4.66667	2	2
2	3	1	4	5	5	3	5	5	4	4	3	4	4	4	4	4	4	5	4	4	4	3	3	4	3	2	3.66667	4	4.33333	4.33333	4	3
2	1	1	5	2	4	2	4	5	4	3	4	4	4	4	4	4	4	4	4	4	4	4	4	4	4	4	4	3.66667	4	4	4	4
2	1	3	5	3	5	3	3	3	4	2	2	4	1	3	2	2	3	4	2	4	2	3	2	3	3	4	2.66667	3	2.33333	4	2.66667	3.33333
1	4	4	1	1	1	5	4	4	5	4	3	5	4	4	3	5	5	5	5	4	3	4	4	4	3	5	3.66667	4.33333	4.66667	5	3.66667	4
1	1	3	5	2	4	5	3	5	5	5	5	5	5	5	5	5	5	5	5	5	5	5	5	5	5	5	5	5	5	5	5	5
1	3	2	4	4	5	4	4	3	5	5	5	5	5	5	5	5	5	5	5	5	5	5	5	5	5	5	5	5	5	5	5	5
1	4	1	3	5	2	2	2	2	3	4	5	5	3	3	3	2	4	4	4	4	3	3	3	5	4	5	3	4	3	4	4	4.66667
2	4	3	1	1	1	1	1	1	3	3	3	3	3	3	3	3	3	3	3	3	3	3	3	3	3	3	3	3	3	3	3	3
1	3	1	5	5	4	1	2	4	4	3	1	5	4	3	1	4	3	4	4	3	3	3	3	5	3	5	3	3	4	4.33333	2	4.33333
2	4	3	5	5	4	3	4	4	4	4	2	4	4	2	2	5	3	4	2	4	2	2	2	4	2	4	2	3.66667	4.33333	4	2.66667	3.33333
1	4	2	5	5	4	2	4	4	4	4	1	5	1	4	1	1	4	5	1	5	4	4	3	1	1	1	4	4.33333	2.33333	4.66667	2.33333	1
2	4	2	5	2	1	3	4	5	4	5	3	4	4	3	3	4	4	4	4	4	3	2	2	4	2	5	2.66667	4.33333	4	4	3.33333	3.66667
2	4	2	5	5	5	2	3	3	5	5	5	5	5	5	5	5	5	5	5	5	5	5	5	5	5	5	5	5	5	5	5	5
1	4	2	3	3	2	2	3	4	4	4	2	4	2	4	2	2	2	4	2	4	4	4	2	5	5	5	4	3.33333	2.66667	4	2.66667	5
1	3	1	5	5	5	1	5	5	5	5	5	5	5	5	5	5	5	5	5	5	5	5	5	5	5	5	5	5	5	5	5	5
1	4	3	3	4	5	3	4	3	2	2	2	4	2	2	2	2	4	4	2	2	2	2	2	4	2	4	2	2.66667	2.66667	3.33333	2.66667	3.33333
1	4	3	5	5	5	5	5	5	5	5	5	5	5	5	5	5	5	5	5	5	5	5	5	5	5	5	5	5	5	5	5	5
2	4	2	4	1	3	3	4	5	5	5	2	5	4	3	3	4	5	5	2	4	4	4	2	5	1	4	3.66667	4.66667	4.33333	5	3.33333	3.33333
2	4	2	4	2	4	5	5	5	5	5	2	5	3	3	3	3	5	5	3	4	5	5	3	4	3	3	4.33333	4.66667	3.66667	5	3.33333	3.33333
1	2	4	5	5	2	2	1	3	5	5	5	5	5	5	5	5	5	5	5	5	5	5	4	4	4	4	5	5	5	5	5	4
2	2	2	2	3	3	2	2	3	5	5	5	5	5	5	5	5	5	5	5	5	5	5	5	4	5	5	5	5	5	5	5	4.66667
1	1	3	2	1	1	1	1	2	5	5	5	5	5	5	5	5	4	4	4	4	3	3	5	5	5	5	3.66667	4.33333	4.66667	4.66667	4.66667	5
2	2	3	2	4	2	2	3	5	4	4	4	4	4	4	4	4	4	4	4	4	4	4	4	4	4	4	4	4	4	4	4	4
2	2	2	4	5	2	3	2	3	5	5	5	5	5	5	5	5	5	5	5	5	5	5	5	5	5	5	5	5	5	5	5	5
1	4	1	5	4	2	3	3	5	5	5	4	5	5	5	4	5	5	5	4	5	5	5	4	5	5	5	5	5	5	5	4.33333	5
1	3	2	5	3	3	4	3	4	4	5	3	5	3	4	3	3	5	5	2	5	5	5	2	5	1	3	4.66667	5	3.66667	4.66667	3.66667	3
1	3	2	4	5	2	2	5	5	4	4	4	4	2	3	3	2	3	4	1	3	2	2	3	2	2	2	2.33333	3.33333	2.66667	4	3.66667	2
2	4	1	5	3	3	3	4	4	5	5	4	5	4	5	5	4	5	5	4	5	3	5	5	4	2	2	4.33333	5	4.33333	5	4.66667	2.66667
2	4	3	1	1	1	2	2	3	3	2	4	4	3	4	4	4	1	3	3	3	2	2	2	5	5	1	2.66667	2	3.33333	3.33333	3.66667	3.66667
1	4	2	5	5	5	4	5	5	4	5	2	5	1	2	2	1	3	4	1	2	3	2	2	2	1	2	2.33333	3.33333	2	4.33333	2.66667	1.66667
1	3	4	5	5	5	3	3	4	5	5	5	5	5	5	5	5	5	5	5	5	5	5	5	5	5	5	5	5	5	5	5	5
1	3	4	2	2	2	1	2	2	4	4	4	4	4	4	4	4	4	4	4	4	4	4	4	4	2	2	4	4	4	4	4	2.66667
2	3	4	4	3	2	2	3	3	2	2	4	4	2	4	2	4	2	2	2	2	2	4	4	3	3	2	3.33333	2	2.66667	2.66667	2.66667	2.66667
2	3	4	4	3	4	3	3	3	2	4	4	5	5	4	2	4	2	4	2	3	2	4	2	4	2	2	3.33333	3	4.33333	3.66667	3.33333	2.66667
2	3	4	2	2	2	1	1	1	4	2	1	4	4	1	1	4	2	4	3	1	1	2	1	2	1	3	1.33333	1.66667	4	4	2	2
2	3	4	3	3	2	2	4	3	5	5	2	5	5	2	2	5	3	5	5	3	2	2	3	1	1	1	2	3.66667	5	5	3	1
1	3	4	5	5	5	5	5	5	1	1	1	1	1	1	1	1	1	1	1	1	1	1	1	1	1	1	1	1	1	1	1	1
2	3	4	5	3	3	4	3	3	3	2	1	3	1	1	1	1	1	3	1	1	1	1	1	4	1	4	1	1.33333	1.66667	3	1.66667	3
1	3	4	5	5	4	1	2	2	3	3	3	4	3	3	3	4	3	4	3	3	3	3	3	4	4	5	3	3	3.66667	3.66667	3.33333	4.33333
2	3	4	5	5	2	2	2	4	3	3	2	2	4	3	3	3	3	4	3	3	2	2	1	3	1	4	2.33333	3	3.66667	3	3	2.66667
1	3	4	3	4	2	1	2	3	1	1	1	3	1	1	1	1	3	3	1	1	3	3	3	4	4	2	2.33333	1.66667	1.66667	2.33333	1.66667	3.33333
1	3	4	1	1	1	1	1	1	5	5	5	5	5	5	5	5	5	5	5	5	5	5	5	5	5	5	5	5	5	5	5	5
1	3	4	5	5	5	3	3	4	1	1	1	1	1	1	1	1	1	1	1	1	1	1	1	1	1	1	1	1	1	1	1	1
2	3	4	2	1	2	2	2	3	5	5	5	5	5	5	5	5	5	5	5	5	5	5	5	5	5	5	5	5	5	5	5	5
2	3	4	2	2	3	3	3	2	5	1	4	4	1	1	1	1	1	1	1	1	1	1	1	1	1	4	1	1	1	3.33333	2	2
1	3	4	5	2	4	4	4	3	5	4	2	5	4	4	2	3	4	4	1	4	4	2	2	5	2	2	3.33333	4	3.66667	4.66667	2.66667	3
1	3	4	4	5	1	3	5	5	5	5	5	5	5	5	5	5	5	5	5	5	5	5	5	1	1	1	5	5	5	5	5	1
2	3	4	5	4	5	2	3	3	4	2	2	4	4	2	2	4	2	4	4	2	2	2	2	2	2	2	2	2	4	4	2.66667	2
1	3	4	3	3	3	1	3	4	5	3	3	5	2	5	3	2	3	5	2	5	2	2	3	4	4	5	3	3.66667	3	5	3.66667	4.33333
1	3	4	1	3	1	2	3	5	5	5	5	5	5	4	4	5	5	5	5	5	4	4	5	5	3	1	4	5	5	5	4.66667	3
2	3	4	3	3	1	1	1	2	5	4	3	5	2	4	5	4	2	5	3	4	4	4	5	5	4	4	4	3.33333	3.66667	5	4.33333	4.33333
2	3	4	5	4	3	4	3	4	4	2	1	5	5	1	1	5	5	5	5	1	1	1	1	1	1	4	1	2.66667	5	4.66667	2.33333	2
1	3	4	5	3	4	1	3	2	1	1	1	2	4	1	1	4	1	1	4	1	1	1	1	1	1	2	1	1	3	1.33333	1	1.33333
1	3	4	2	1	2	1	2	1	4	3	3	4	2	2	2	1	4	4	1	1	3	4	3	4	3	4	3	2.66667	2.33333	4	3	3.66667
1	3	4	4	5	3	2	3	3	3	3	5	5	3	3	3	3	3	3	3	3	3	3	3	3	3	3	3	3	3	3.66667	3.66667	3
2	3	4	4	4	3	2	2	3	2	2	2	4	4	2	2	5	2	2	3	2	3	4	2	3	2	4	3	2	3.66667	2.66667	2	3
2	3	4	3	5	5	2	3	1	4	4	3	4	4	3	3	4	3	4	3	3	3	3	3	3	3	3	3	3.33333	4	4	3.33333	3
2	3	4	1	1	1	1	1	1	4	4	4	4	2	4	2	2	2	4	2	4	2	4	4	4	2	4	3.33333	3.33333	2.66667	4	3.33333	3.33333
1	3	4	3	5	4	2	3	3	4	4	3	4	4	4	2	5	4	4	4	4	4	4	3	5	5	5	4	4	4.33333	4	3	5
2	3	4	2	2	2	5	3	3	4	4	3	4	4	4	3	4	4	4	4	4	4	4	4	4	4	4	4	4	4	4	3.33333	4
1	3	4	1	1	1	3	5	3	5	5	4	3	2	2	2	2	4	3	2	3	2	2	2	2	4	2	2	4	2.33333	3.66667	3	2.66667
2	3	4	5	2	2	2	2	5	2	5	1	5	4	3	1	4	1	2	3	3	1	1	1	2	2	1	1.66667	3	3.33333	3	1.33333	1.66667
1	3	4	2	2	4	5	3	3	4	1	1	4	3	3	1	2	3	4	3	3	2	2	2	2	2	1	2.33333	2.33333	3	4	2	1.66667
2	3	4	5	5	2	5	3	2	4	4	3	5	4	4	3	4	4	5	3	3	2	2	2	2	2	2	2.66667	3.66667	4.33333	4.66667	3.66667	2
1	3	4	3	3	3	5	3	3	5	1	1	5	3	3	1	1	1	5	1	1	1	1	1	1	1	1	1.66667	1	3	5	2.33333	1
1	3	4	2	2	2	1	2	2	3	4	4	4	3	3	4	3	3	4	3	3	3	3	4	4	4	4	3	3.33333	3.33333	3.66667	4	4
1	3	4	5	3	2	2	2	5	5	4	3	5	4	4	4	4	4	5	3	4	3	4	3	5	4	4	3.66667	4	4.33333	5	4	4.33333
1	3	4	2	2	2	1	2	2	4	3	4	4	3	4	4	3	3	4	3	4	3	3	4	5	4	4	3.33333	3.33333	3.33333	4	4	4.33333
1	3	4	4	5	3	4	5	3	5	5	4	5	3	1	2	4	4	4	4	3	3	3	4	5	3	2	2.33333	4	3.66667	4.66667	3.33333	3.33333
1	3	4	3	1	2	1	1	1	5	5	5	5	5	5	5	5	5	5	5	5	5	5	5	5	5	5	5	5	5	5	5	5
1	3	4	5	4	4	5	5	4	5	2	2	5	2	1	1	1	2	5	2	1	1	1	1	5	1	1	1	1.66667	2.66667	5	2.66667	2.33333
1	3	4	2	2	2	4	5	2	4	4	4	4	4	4	4	4	4	4	4	4	4	4	4	4	4	4	4	4	4	4	4	4
2	3	4	4	2	2	2	3	3	5	4	4	5	5	4	3	5	3	5	3	4	3	3	3	4	5	5	3.33333	3.66667	5	5	4	4.66667
1	3	4	3	5	4	4	5	3	4	4	4	4	4	4	4	5	4	4	4	4	3	3	4	2	2	2	3.33333	4	4.33333	4	4	2
2	2	2	4	4	3	1	4	4	5	4	3	5	3	4	3	3	4	5	3	4	2	3	3	3	1	3	3	4	3.66667	5	3.66667	2.33333
2	3	4	3	3	3	2	3	3	4	4	5	4	5	2	1	4	1	1	4	1	1	1	1	1	1	1	1.33333	2	3.33333	3	2.33333	1
1	3	4	3	1	1	1	2	3	4	4	5	4	4	3	3	4	4	4	4	3	3	3	4	3	3	2	3	3.66667	4	4	4	2.66667
1	3	4	5	1	1	4	4	4	5	5	5	5	5	5	5	1	5	5	1	5	1	4	5	5	5	4	3.33333	5	3.66667	5	5	4.66667
2	4	2	5	5	4	4	4	4	2	2	2	3	5	2	1	4	2	3	3	2	1	1	2	5	3	5	1.33333	2	4	2.66667	2	4.33333
2	3	4	2	2	2	1	1	2	5	5	5	5	5	4	2	4	5	5	5	4	3	4	3	4	2	4	3.66667	4.66667	4.66667	5	4	3.33333
1	3	4	3	3	4	2	3	3	5	4	4	4	3	2	2	3	4	4	3	2	2	2	2	4	4	3	2	3.33333	3.33333	4.33333	3.33333	3.66667
1	4	3	1	2	2	5	5	5	5	5	5	5	5	5	5	5	5	5	5	5	5	5	5	5	5	5	5	5	5	5	5	5
2	3	4	2	1	2	3	3	2	5	5	5	5	5	5	5	5	5	5	5	5	4	4	5	5	5	5	4.33333	5	5	5	5	5
2	3	4	5	5	4	3	3	4	1	1	1	1	5	1	1	5	2	2	3	2	2	2	2	1	2	3	1.66667	1.66667	4	1.33333	1.33333	2
1	3	2	5	2	5	1	2	3	3	4	2	4	3	2	3	3	3	3	3	3	2	2	4	4	4	4	2	3.33333	3	3.33333	2.66667	4
1	3	4	1	1	2	1	3	3	3	2	3	4	2	2	2	2	2	4	2	2	2	2	2	2	2	3	2	2	2.66667	3.66667	3	2.33333
1	3	4	1	3	1	2	3	5	5	5	5	5	5	5	4	5	5	5	5	5	4	5	5	4	3	2	4.66667	5	5	5	4.66667	3
1	3	3	1	5	1	4	4	2	4	4	4	5	3	3	3	3	4	4	3	4	3	3	3	2	2	2	3	4	3.33333	4.33333	3.66667	2
1	2	2	4	5	3	3	3	4	4	4	4	4	1	4	2	2	4	4	2	3	2	4	3	3	1	4	3.33333	3.66667	2.33333	4	3.33333	2.66667
1	3	4	5	5	5	1	1	1	5	5	5	5	3	3	5	5	5	5	5	5	5	5	5	5	3	5	4.33333	5	4.33333	5	5	4.33333
1	3	4	3	3	2	1	3	2	4	3	3	4	3	3	2	2	3	4	2	3	3	3	3	4	2	3	3	3	3	4	3	3
1	3	4	3	3	2	3	5	5	5	5	5	5	5	5	5	5	5	5	5	5	5	5	5	1	1	1	5	5	5	5	5	1
1	3	4	4	4	2	3	3	3	5	5	5	5	5	5	5	5	5	5	5	5	5	5	5	5	1	5	5	5	5	5	5	3.66667
1	3	4	3	5	3	2	4	5	4	2	2	5	1	2	3	3	3	4	2	3	1	2	2	5	2	3	1.66667	2.66667	2.66667	4.33333	3	3.33333
2	3	4	4	4	2	1	1	2	5	4	2	5	5	4	4	5	4	5	5	5	5	5	4	4	4	5	4.66667	4.33333	5	5	3.66667	4.33333
2	2	2	4	4	3	2	4	4	3	4	3	5	4	4	3	4	4	5	2	4	2	2	4	4	2	4	2.66667	4	4.33333	4.33333	3.66667	3.33333
1	3	4	4	3	3	3	1	5	5	2	1	5	1	5	1	1	4	4	1	5	3	2	1	5	1	5	3.33333	3.66667	2	4.66667	2	3.66667
1	4	2	3	2	4	3	3	5	3	1	1	5	5	1	1	5	1	5	5	1	1	1	1	4	1	3	1	1	5	4.33333	2.33333	2.66667
1	2	2	5	4	4	4	5	5	4	4	4	4	4	4	4	4	4	4	3	4	4	4	4	4	4	2	4	4	4	4	4	3.33333
2	3	4	2	2	5	1	4	2	4	3	2	4	5	4	3	4	3	4	3	3	3	3	3	4	1	4	3.33333	3	4.33333	4	3	3
1	3	2	3	5	5	4	5	5	3	5	5	5	3	5	3	3	4	4	3	3	3	4	3	3	3	3	4	4	3.33333	4	4	3
1	3	4	5	3	5	4	5	3	5	5	5	5	2	2	4	4	5	5	2	3	2	2	5	2	1	2	2	4.33333	3.66667	5	4.66667	1.66667
2	3	4	4	2	5	1	3	5	5	5	2	5	1	2	2	2	2	5	2	3	2	2	3	4	1	5	2	3.33333	2.66667	5	3	3.33333
1	3	4	2	1	2	2	3	2	4	2	2	4	3	4	4	3	2	4	2	2	4	4	4	3	2	2	4	2	3.33333	4	3.33333	2.33333
1	4	2	4	1	1	2	2	3	5	4	4	4	1	4	2	1	4	5	1	4	3	4	3	5	5	4	3.66667	4	2.33333	4.66667	3.66667	4.66667
2	3	4	5	5	4	1	2	2	4	4	3	5	4	3	4	5	4	4	1	1	3	3	3	3	4	5	3	3	4.33333	4.33333	3.66667	4
1	3	4	1	1	1	1	1	1	4	4	5	5	4	3	3	4	4	4	4	4	4	4	4	4	4	4	3.66667	4	4	4.33333	4	4
2	3	4	5	5	5	1	1	1	4	2	4	2	2	2	4	5	2	2	2	2	2	2	4	4	4	4	2	2	3	2.66667	3.33333	4
1	3	4	4	4	3	3	4	3	5	5	3	5	4	5	3	4	2	5	5	5	1	4	3	1	1	1	3.33333	4	4.33333	5	3.66667	1
2	2	2	3	3	3	3	3	4	1	1	1	1	1	1	1	1	1	1	1	1	1	1	1	1	1	1	1	1	1	1	1	1
1	3	4	4	3	2	3	3	4	5	5	5	5	5	5	5	5	5	5	5	5	5	5	5	5	5	5	5	5	5	5	5	5
1	3	1	5	5	5	3	5	5	5	5	5	5	5	5	5	5	5	5	5	5	5	5	5	5	5	5	5	5	5	5	5	5
2	3	4	1	1	1	1	1	1	4	4	3	4	4	4	4	4	4	4	4	4	2	2	2	3	4	3	2.66667	4	4	4	3.66667	3.33333
2	4	4	5	4	2	2	2	2	5	5	5	5	4	5	5	5	5	5	5	5	3	4	5	5	4	1	4	5	4.66667	5	5	3.33333
2	3	4	2	5	2	5	4	5	4	5	1	4	4	4	1	4	4	5	3	3	1	3	1	3	3	3	2.66667	4	4.33333	4.33333	2.33333	3
1	3	4	3	5	2	2	5	4	4	4	4	5	2	3	3	2	4	5	4	4	2	2	2	2	2	2	2.33333	4	3	4.66667	4	2
2	3	4	1	1	2	2	3	1	2	2	3	3	2	4	2	4	2	3	2	2	2	2	2	3	2	3	2.66667	2	3	2.66667	2.66667	2.66667
1	3	4	4	4	2	1	3	2	5	3	4	4	5	5	5	5	5	4	4	4	4	4	4	4	4	4	4.33333	4	4.66667	4.33333	4.33333	4
1	3	4	1	5	1	5	3	2	3	1	3	5	5	1	1	4	1	4	3	1	1	1	1	1	1	1	1	1	4.33333	4	2.66667	1
1	3	4	3	1	1	1	1	1	4	2	4	4	4	4	3	4	2	4	2	3	3	3	4	4	3	4	3.33333	2.33333	4	4	3.66667	3.66667
1	3	4	5	5	5	4	5	5	5	5	5	5	5	5	5	5	5	5	5	5	5	5	5	5	5	5	5	5	5	5	5	5
2	3	4	1	1	1	1	1	1	5	5	5	5	5	5	5	5	5	5	5	5	5	5	5	5	5	5	5	5	5	5	5	5
1	4	2	3	3	1	2	2	3	3	2	5	4	2	3	2	4	4	4	2	3	2	3	2	4	2	5	2.66667	3	3.33333	3.66667	3.66667	3.66667
2	3	4	5	3	3	2	2	4	3	3	3	3	4	3	3	4	3	3	1	2	1	1	2	2	2	2	1.66667	2.66667	3.66667	3	3	2
1	2	2	3	1	2	4	1	3	1	5	5	4	1	5	5	1	5	5	1	1	1	1	5	1	1	5	2.33333	3.66667	2.33333	3.33333	5	2.33333
2	4	2	5	5	3	5	4	5	5	5	3	5	3	3	3	5	5	5	2	5	3	3	3	2	2	1	3	5	4.33333	5	3.66667	1.66667
1	3	4	5	5	5	4	3	5	5	5	5	5	5	5	5	5	5	5	5	5	5	5	5	5	5	5	5	5	5	5	5	5
2	2	1	3	1	2	3	3	5	4	4	3	4	3	4	3	2	3	4	2	4	3	3	2	4	3	2	3.33333	3.66667	3	4	3.33333	3
2	3	4	4	4	3	3	3	4	5	3	1	5	5	4	2	5	2	5	5	2	2	2	2	3	2	4	2.66667	2.33333	5	5	2.66667	3
2	4	3	4	3	3	3	3	4	5	5	4	5	5	4	4	4	5	5	4	5	1	1	1	5	4	5	2	5	4.66667	5	4.33333	4.66667
1	1	4	5	5	5	3	5	5	5	5	5	5	5	5	5	5	5	5	5	5	5	5	5	5	5	5	5	5	5	5	5	5
